# Supplementary material for: Electroreductive coupling of benzaldehyde by balancing the formation and dimerization of the ketyl intermediate
Source: Nat Commun. 2022 Dec 23;13:7909. doi: 10.1038/s41467-022-35463-3 (PMC9789095; doi:10.1038/s41467-022-35463-3)
Supplement: Supplementary file 2 — Source Data [file 41467_2022_35463_MOESM2_ESM.xlsx]

## Sheet: Figure 1
e									f
Binding energy(eV)	Intensity (a.u.)	Binding energy(eV)	Intensity (a.u.)	Binding energy(eV)	Intensity (a.u.)	Binding energy(eV)	Intensity (a.u.)		Binding energy(eV)	Intensity (a.u.)	Binding energy(eV)	Intensity (a.u.)	Binding energy(eV)	Intensity (a.u.)	Binding energy(eV)	Intensity (a.u.)
970.38	84029.8	970.38	84618.4	970.38	68454.6	970.38	56025		347.18	3469.21	347.18	5047.34	347.18	6276.47	347.18	11032.8
970.28	84972.1	970.28	84914.6	970.28	68300.8	970.28	56214.6		347.08	3257.63	347.08	5013.74	347.08	6240.12	347.08	10979.7
970.18	83990.9	970.18	84020.6	970.18	68970.4	970.18	55959.4		346.98	3385.27	346.98	4998.04	346.98	6245.11	346.98	10968.8
970.08	83586	970.08	84408.9	970.08	68705.6	970.08	56003.4		346.88	3491.86	346.88	4884.54	346.88	6252.48	346.88	10794.3
969.98	84488.8	969.98	83914.9	969.98	68828.3	969.98	56232.2		346.78	3314.47	346.78	4956.28	346.78	6220.41	346.78	10861.5
969.88	85879	969.88	84276.3	969.88	68067.3	969.88	55882.2		346.68	3261.62	346.68	4821.38	346.68	6254.96	346.68	11061.2
969.78	85148.5	969.78	83846.6	969.78	69077	969.78	56011.8		346.58	3297.32	346.58	4978.59	346.58	6238.03	346.58	10884
969.68	83751.3	969.68	83901	969.68	68621	969.68	55714.6		346.48	3366.14	346.48	4839.41	346.48	6146.17	346.48	10767.6
969.58	84183.8	969.58	85096.5	969.58	68143.4	969.58	55568.9		346.38	3207.01	346.38	4981.41	346.38	6152.36	346.38	10931.3
969.48	84756.5	969.48	84335.2	969.48	67982.5	969.48	56018.4		346.28	3066.69	346.28	4895.48	346.28	6143.74	346.28	10689.1
969.38	83636.6	969.38	83376.9	969.38	67863.8	969.38	55651.1		346.18	3166.37	346.18	4917.59	346.18	6122.94	346.18	10994.7
969.28	83955.6	969.28	83842.7	969.28	68061.2	969.28	55910.9		346.08	3176.33	346.08	4732.19	346.08	6240.92	346.08	11029.1
969.18	82924.3	969.18	84102.6	969.18	68864.6	969.18	56115.7		345.98	3436.67	345.98	4955.6	345.98	6168.23	345.98	10889.2
969.08	84330	969.08	84030.1	969.08	67882	969.08	55751.4		345.88	3280.38	345.88	4957.08	345.88	6212.32	345.88	10788
968.98	84117.2	968.98	83216	968.98	68272.9	968.98	55944.3		345.78	3296.11	345.78	5045.43	345.78	6082.98	345.78	10903.9
968.88	83730.1	968.88	82902.4	968.88	68109.7	968.88	55936		345.68	3319.49	345.68	4831.14	345.68	6226.19	345.68	10936.1
968.78	83878.7	968.78	83913.8	968.78	68356.2	968.78	56156.4		345.58	3268.13	345.58	4922.24	345.58	6179.14	345.58	11170.7
968.68	82044.9	968.68	83183.6	968.68	68888.7	968.68	55937.5		345.48	3223.77	345.48	5069.48	345.48	6202.49	345.48	11022.7
968.58	84546	968.58	83451.2	968.58	68047.5	968.58	55978.8		345.38	3320.01	345.38	4959.38	345.38	6284.36	345.38	11024.1
968.48	83015.1	968.48	83098.5	968.48	68447.6	968.48	55480.9		345.28	3388.16	345.28	4920.53	345.28	6295.67	345.28	11046.7
968.38	82457.8	968.38	82878.6	968.38	68334.5	968.38	55936.3		345.18	3450.78	345.18	4902.88	345.18	6392.49	345.18	10912.2
968.28	84780.8	968.28	83063.5	968.28	68040.6	968.28	55865.8		345.08	3344.64	345.08	4960.45	345.08	6438.53	345.08	11094.9
968.18	84300.1	968.18	82749	968.18	67588.2	968.18	55649.8		344.98	3326.98	344.98	5200.33	344.98	6405.47	344.98	11112.2
968.08	82634.7	968.08	83263.4	968.08	68194	968.08	55540.1		344.88	3351.17	344.88	5171.15	344.88	6470.58	344.88	11154.6
967.98	83621.2	967.98	83632.5	967.98	67265.6	967.98	56130		344.78	3489.29	344.78	5302.2	344.78	6495.99	344.78	11257.5
967.88	84249.1	967.88	83259.3	967.88	67897.1	967.88	55731.2		344.68	3442.22	344.68	5346.08	344.68	6573.27	344.68	11388.6
967.78	84260	967.78	83284.9	967.78	68262.4	967.78	55631.6		344.58	3439.43	344.58	5301.93	344.58	6578.58	344.58	11483.8
967.68	84066.9	967.68	83601.4	967.68	68107.3	967.68	55543.5		344.48	3406.84	344.48	5331.24	344.48	6614.67	344.48	11550.8
967.58	84426.8	967.58	83719	967.58	67710.1	967.58	55397.5		344.38	3547.29	344.38	5504.19	344.38	6718.66	344.38	11667
967.48	82597.8	967.48	83320.5	967.48	67663.1	967.48	55613.4		344.28	3536.28	344.28	5364.66	344.28	6766.92	344.28	11680
967.38	80560.4	967.38	83726.1	967.38	67638.9	967.38	55301		344.18	3476.27	344.18	5485.16	344.18	6908.73	344.18	11825
967.28	82038.6	967.28	82415.9	967.28	67276.4	967.28	55471.7		344.08	3511.72	344.08	5433.51	344.08	6988.18	344.08	11744.1
967.18	85104.3	967.18	82835.1	967.18	67865.6	967.18	55776.8		343.98	3491.04	343.98	5539.75	343.98	6910.52	343.98	11823.9
967.08	83265.1	967.08	83104.9	967.08	68059.8	967.08	55474.8		343.88	3614.94	343.88	5573.16	343.88	6927.72	343.88	12139.9
966.98	82310.2	966.98	83582	966.98	67848.7	966.98	55061		343.78	3698.91	343.78	5640.44	343.78	7161.59	343.78	12036.5
966.88	84403.6	966.88	83035.3	966.88	67880.6	966.88	55413		343.68	3654.16	343.68	5870.53	343.68	7167.71	343.68	12126.1
966.78	84676	966.78	83126.1	966.78	67762.1	966.78	55414.9		343.58	3669.88	343.58	5758.89	343.58	7258.03	343.58	12285.4
966.68	83589.9	966.68	82451.6	966.68	67226.7	966.68	55427.5		343.48	3559.61	343.48	5784.54	343.48	7434.96	343.48	12319.9
966.58	82240.5	966.58	82899.9	966.58	67138.8	966.58	55232.6		343.38	3585.62	343.38	5736.99	343.38	7430.19	343.38	12349.3
966.48	82588.1	966.48	82314.3	966.48	67459.4	966.48	55281.7		343.28	3595.22	343.28	5892.63	343.28	7459.84	343.28	12657.2
966.38	84070.5	966.38	83293.3	966.38	67654.7	966.38	55055.5		343.18	3825.22	343.18	6010.05	343.18	7567.54	343.18	12584.2
966.28	82049	966.28	82464.2	966.28	67908.5	966.28	55536		343.08	3678.76	343.08	6013.91	343.08	7610.41	343.08	12842
966.18	83783.5	966.18	82662.8	966.18	67869.6	966.18	54985.5		342.98	3660.36	342.98	6110.04	342.98	7759.18	342.98	12890.9
966.08	83430.1	966.08	82763.1	966.08	67242.7	966.08	55358.7		342.88	3953.63	342.88	6349.38	342.88	7887.48	342.88	12959.4
965.98	84273.9	965.98	82917.9	965.98	66848.5	965.98	55731.4		342.78	3976.07	342.78	6481.4	342.78	7905.74	342.78	13183.6
965.88	84081.1	965.88	82988.1	965.88	66974.6	965.88	55133.4		342.68	3980.27	342.68	6433.01	342.68	8133.87	342.68	13387.3
965.78	82488	965.78	82893.7	965.78	67256.3	965.78	55309.9		342.58	4008.49	342.58	6762.88	342.58	8369.03	342.58	13461.5
965.68	83199.4	965.68	83410.3	965.68	67625.2	965.68	54748.1		342.48	4180.53	342.48	7076.49	342.48	8606.82	342.48	13852
965.58	82096.4	965.58	83369.7	965.58	67766.4	965.58	55408.9		342.38	4118.63	342.38	7122.58	342.38	8618.52	342.38	14114.1
965.48	81653.5	965.48	83275.1	965.48	67397.8	965.48	55275.4		342.28	4368.42	342.28	7543.69	342.28	8938.22	342.28	14449.3
965.38	81668.9	965.38	82879.1	965.38	67449.8	965.38	55018.5		342.18	4404.57	342.18	7933.21	342.18	9239.02	342.18	14897.1
965.28	82579.7	965.28	82556.3	965.28	67337.2	965.28	55015.9		342.08	4756.64	342.08	8350.91	342.08	9818.86	342.08	15497.3
965.18	84713.5	965.18	83538	965.18	67377.9	965.18	54914.7		341.98	5081.07	341.98	9121.9	341.98	10513.4	341.98	16153
965.08	82925.9	965.08	82797.8	965.08	67273.1	965.08	55075.5		341.88	5451.62	341.88	9942.15	341.88	11264.7	341.88	16969.3
964.98	83348.9	964.98	83414.3	964.98	67488.2	964.98	54938		341.78	5768.47	341.78	10992.5	341.78	12148.2	341.78	18371.7
964.88	82255.5	964.88	83043.7	964.88	68295.8	964.88	55125.7		341.68	6490.22	341.68	12529	341.68	13715.2	341.68	20162.6
964.78	82827.2	964.78	82376.6	964.78	68217.1	964.78	55297.6		341.58	7118.73	341.58	13768.4	341.58	15302.8	341.58	22286.4
964.68	84285.6	964.68	82870.1	964.68	68220.3	964.68	55280.4		341.48	7673.82	341.48	15208.1	341.48	17377.9	341.48	24604.7
964.58	84187.3	964.58	83205.2	964.58	67658.6	964.58	55504.7		341.38	8483.91	341.38	16383	341.38	19734	341.38	27671.3
964.48	84089.9	964.48	83564.4	964.48	67444.9	964.48	55016.5		341.28	9092.01	341.28	17406.2	341.28	21979.7	341.28	30324.6
964.38	82562.7	964.38	83065.8	964.38	67351.4	964.38	55436.7		341.18	9303.29	341.18	17608.1	341.18	23516.7	341.18	32364.4
964.28	84621.2	964.28	82503.1	964.28	67484.3	964.28	55232.7		341.08	9165.92	341.08	17103.5	341.08	24876	341.08	33458.9
964.18	83310.8	964.18	82212.5	964.18	68058.5	964.18	55567.4		340.98	8995.36	340.98	16047	340.98	25268.2	340.98	33835.9
964.08	83800.1	964.08	82688.8	964.08	67575.1	964.08	55250.8		340.88	8357.52	340.88	14768.5	340.88	24088.2	340.88	32864.8
963.98	82579	963.98	82931.7	963.98	67081	963.98	54892.1		340.78	8246.32	340.78	13302	340.78	22722.9	340.78	30523.9
963.88	82551.2	963.88	82982.2	963.88	68143.9	963.88	55456.8		340.68	7682.38	340.68	12107.1	340.68	20117.2	340.68	27684.8
963.78	84458.9	963.78	83150.9	963.78	67772	963.78	55081.4		340.58	7083.01	340.58	10665.7	340.58	18052.2	340.58	24461.7
963.68	83587	963.68	83798.6	963.68	67570.5	963.68	55622		340.48	6267.76	340.48	9618.74	340.48	15669	340.48	21994.7
963.58	82917	963.58	82947.3	963.58	67512.7	963.58	55359.4		340.38	5906.68	340.38	8450.73	340.38	13775	340.38	19498.7
963.48	82728.3	963.48	83017.4	963.48	67415.8	963.48	55046.6		340.28	5370.03	340.28	7409.78	340.28	11922	340.28	17623.6
963.38	82771.4	963.38	82813.6	963.38	68156.6	963.38	55035.8		340.18	4796.88	340.18	6653.35	340.18	10475	340.18	15977.7
963.28	82398.1	963.28	82878.4	963.28	67617.7	963.28	54618.1		340.08	4351.68	340.08	6250.1	340.08	9335.48	340.08	14587.4
963.18	82322.9	963.18	82531.5	963.18	67042.3	963.18	54994.6		339.98	4040.64	339.98	5617.14	339.98	8342.49	339.98	13343.1
963.08	83640.4	963.08	82493.3	963.08	67141	963.08	54681.2		339.88	3766.24	339.88	5294.2	339.88	7703.41	339.88	12604.8
962.98	84734.4	962.98	82711.7	962.98	67042	962.98	54892.1		339.78	3594.07	339.78	5009.29	339.78	7031.68	339.78	11829.7
962.88	83204.9	962.88	82503	962.88	67243.5	962.88	54922.7		339.68	3362.31	339.68	4897.76	339.68	6539.08	339.68	11369.5
962.78	83836.8	962.78	82744.4	962.78	67134.1	962.78	55267.2		339.58	3291.46	339.58	4803.46	339.58	6269.81	339.58	10997.3
962.68	83588.5	962.68	82547.1	962.68	67282.3	962.68	55491.4		339.48	3265.98	339.48	4653.08	339.48	5971.12	339.48	10419.1
962.58	82848.8	962.58	83037.8	962.58	67659.2	962.58	55036.5		339.38	3096.63	339.38	4662.03	339.38	5708.49	339.38	10524.1
962.48	82996.1	962.48	82002.1	962.48	67447.5	962.48	54843.6		339.28	2942.92	339.28	4654.2	339.28	5752.74	339.28	10476.3
962.38	82039.8	962.38	82032.3	962.38	67042.9	962.38	54810.8		339.18	3001.48	339.18	4590.61	339.18	5700.33	339.18	10366.3
962.28	81684.4	962.28	81381.7	962.28	66885.1	962.28	54453.9		339.08	3074.12	339.08	4624.03	339.08	5749.93	339.08	10190.4
962.18	83656.9	962.18	82240.1	962.18	67230.9	962.18	55280.6		338.98	3023.34	338.98	4548.05	338.98	5641.39	338.98	10383.2
962.08	82651.5	962.08	81356.1	962.08	66913.2	962.08	54946.3		338.88	3095.19	338.88	4655.93	338.88	5569.62	338.88	10162.7
961.98	83167	961.98	81272.3	961.98	66458.2	961.98	54694.5		338.78	3188.51	338.78	4625.06	338.78	5597.61	338.78	10265.9
961.88	81745.4	961.88	81780.5	961.88	66691.8	961.88	55290.7		338.68	3262.41	338.68	4689.04	338.68	5741.63	338.68	10372.5
961.78	81930.7	961.78	82294.1	961.78	66888.9	961.78	54652.9		338.58	3096.18	338.58	4584.54	338.58	5782.12	338.58	10452.5
961.68	82199.7	961.68	81665.5	961.68	66407.4	961.68	55007		338.48	3056.07	338.48	4676.61	338.48	5748.26	338.48	10536.7
961.58	81834.7	961.58	82124.7	961.58	66754.8	961.58	55368.2		338.38	3267.89	338.38	4884.23	338.38	5794.84	338.38	10472.5
961.48	81603.7	961.48	81809.8	961.48	66954.3	961.48	54846.7		338.28	3194.74	338.28	4784.81	338.28	5874.98	338.28	10451.2
961.38	81233.9	961.38	81516.4	961.38	66823.8	961.38	54793.2		338.18	3283.41	338.18	4976.18	338.18	5951.66	338.18	10645.3
961.28	79742.2	961.28	81213.9	961.28	67071.9	961.28	54546.8		338.08	3211.92	338.08	4994.21	338.08	6034.83	338.08	10744.8
961.18	81294.5	961.18	81566.2	961.18	66838.1	961.18	54205.5		337.98	3235.01	337.98	5044.33	337.98	6050.49	337.98	10798.9
961.08	81684.3	961.08	81285.7	961.08	67077.5	961.08	54252		337.88	3345.87	337.88	5273.65	337.88	6118.83	337.88	10842.4
960.98	81787.6	960.98	81636.4	960.98	66458.7	960.98	54941.4		337.78	3366.24	337.78	5382.49	337.78	6261.96	337.78	11040.4
960.88	82745.2	960.88	80916.8	960.88	66066.3	960.88	54620.3		337.68	3518.29	337.68	5444.81	337.68	6413.96	337.68	11362.8
960.78	81260	960.78	81306.5	960.78	66239.5	960.78	54953.6		337.58	3548.68	337.58	5469	337.58	6764.64	337.58	11504.3
960.68	82066.2	960.68	81197.9	960.68	66430	960.68	54939.4		337.48	3755.82	337.48	5704.04	337.48	6854.34	337.48	11641.2
960.58	81500	960.58	81382.1	960.58	66199.6	960.58	54811.6		337.38	3652.27	337.38	5797.78	337.38	7015.33	337.38	11999.9
960.48	81954.6	960.48	81106.8	960.48	66598.1	960.48	54511.4		337.28	3752.29	337.28	6186.58	337.28	7212.74	337.28	12273.9
960.38	80834.9	960.38	80466.9	960.38	66006.7	960.38	54914.2		337.18	3924.74	337.18	6581.06	337.18	7470.53	337.18	12495.2
960.28	81408.5	960.28	80868.2	960.28	65846.7	960.28	55302.1		337.08	3987.02	337.08	6954.44	337.08	7758.59	337.08	12852.8
960.18	80254	960.18	80947.5	960.18	66733.8	960.18	54817.4		336.98	4224.49	336.98	7547.28	336.98	8162.17	336.98	13504.2
960.08	80609.8	960.08	81107.2	960.08	66824.7	960.08	54624.5		336.88	4451.66	336.88	8144.66	336.88	8740.49	336.88	14351.8
959.98	82238.2	959.98	80508.4	959.98	66457.9	959.98	54725.1		336.78	4746.23	336.78	8921.89	336.78	9497.36	336.78	15174.3
959.88	80934.6	959.88	80747.8	959.88	66581.9	959.88	54564.9		336.68	5071.64	336.68	9970.16	336.68	10555.1	336.68	16571.1
959.78	79747.5	959.78	80724	959.78	66036.3	959.78	54939.9		336.58	5793.33	336.58	11532.8	336.58	11870.3	336.58	18346.3
959.68	80809.6	959.68	80567.2	959.68	66723.5	959.68	54547.6		336.48	6638.58	336.48	13472.7	336.48	13429	336.48	20335.4
959.58	80291.2	959.58	80669.8	959.58	66495.2	959.58	54588.1		336.38	7328.27	336.38	15376.6	336.38	15643.5	336.38	22951.3
959.48	79365.9	959.48	80963.3	959.48	66606.4	959.48	54731.3		336.28	8467.12	336.28	17390.1	336.28	18677.8	336.28	26294.4
959.38	79393	959.38	80859	959.38	66835.3	959.38	54829.1		336.18	9568.21	336.18	20027.9	336.18	21586.8	336.18	30279.4
959.28	80340.5	959.28	81282.8	959.28	65944.3	959.28	54877.1		336.08	10818.7	336.08	21894.2	336.08	25527.5	336.08	34629.6
959.18	82163.5	959.18	81268.4	959.18	66285.8	959.18	54976.1		335.98	11377	335.98	22739	335.98	28924.8	335.98	39151.3
959.08	80970.4	959.08	80128.2	959.08	66044.5	959.08	55059.6		335.88	12255.3	335.88	22954.6	335.88	31692.7	335.88	42666.1
958.98	79227.1	958.98	80327.5	958.98	66236.1	958.98	55027.8		335.78	11996.9	335.78	22071.1	335.78	33095.7	335.78	44532.9
958.88	81630.7	958.88	81612.6	958.88	66496.9	958.88	54969.1		335.68	11631.4	335.68	20719.4	335.68	33193.5	335.68	44040.9
958.78	79516.5	958.78	80664.5	958.78	66414.6	958.78	54437.4		335.58	10843.3	335.58	18355.1	335.58	31799.7	335.58	41952.9
958.68	80023.4	958.68	80823.1	958.68	66443.5	958.68	54862		335.48	9997.42	335.48	16265.7	335.48	28811.9	335.48	38050.7
958.58	80721.5	958.58	81519.6	958.58	66912.1	958.58	55186.2		335.38	9051.51	335.38	13890.6	335.38	25280.7	335.38	33340.8
958.48	80552.1	958.48	80326.8	958.48	66691.3	958.48	54973.1		335.28	8066.02	335.28	11965.6	335.28	21456.9	335.28	28649.2
958.38	81310.1	958.38	80468	958.38	66803.4	958.38	55006.2		335.18	7330.09	335.18	10381.1	335.18	17983	335.18	24532.3
958.28	81891.9	958.28	81310.5	958.28	66531.2	958.28	55275		335.08	6451.78	335.08	8771.06	335.08	15023.7	335.08	20725.3
958.18	79618.8	958.18	80895.8	958.18	66767	958.18	54834.3		334.98	5481.14	334.98	7504.06	334.98	12607.3	334.98	17714.8
958.08	80794.5	958.08	81909.2	958.08	67298.4	958.08	55068.8		334.88	4885.03	334.88	6169.93	334.88	10398.3	334.88	15332.5
957.98	80707.3	957.98	80632.2	957.98	66735.8	957.98	55204		334.78	4225.69	334.78	5295.91	334.78	8689.97	334.78	13217.2
957.88	80407.2	957.88	80635.4	957.88	67043	957.88	54830.6		334.68	3735.52	334.68	4457.94	334.68	7207.04	334.68	11791
957.78	80829.7	957.78	81005.2	957.78	66990.1	957.78	54949		334.58	3137.94	334.58	3882.75	334.58	6046.61	334.58	10621.1
957.68	82609.2	957.68	81598.1	957.68	66709	957.68	55318.2		334.48	2845.28	334.48	3500.11	334.48	5200.08	334.48	9525.31
957.58	84036.1	957.58	81206.4	957.58	66806.4	957.58	55091.1		334.38	2570.59	334.38	3162.63	334.38	4441.09	334.38	8621.82
957.48	81101.7	957.48	82373.6	957.48	67365.5	957.48	54908.2		334.28	2556.69	334.28	3072.44	334.28	3968.41	334.28	8165.36
957.38	80611.3	957.38	81816.6	957.38	67069.6	957.38	55275		334.18	2405.92	334.18	2928.03	334.18	3653.17	334.18	7690.7
957.28	83082.8	957.28	81963.2	957.28	66557.6	957.28	55022		334.08	2293.72	334.08	2784.13	334.08	3305.54	334.08	7378.71
957.18	81147.9	957.18	81937.4	957.18	67108	957.18	55220.4		333.98	2297.96	333.98	2702.25	333.98	3141.28	333.98	7072.34
957.08	81118	957.08	82671.6	957.08	67529.2	957.08	55679.8		333.88	2203.36	333.88	2565.6	333.88	2968.87	333.88	6869.89
956.98	80657.7	956.98	82472.9	956.98	67648.4	956.98	55117.7		333.78	2084.26	333.78	2583.68	333.78	2785.06	333.78	6775.36
956.88	80493.4	956.88	83254.7	956.88	66529.1	956.88	55817.4		333.68	2021.09	333.68	2449.24	333.68	2738.41	333.68	6615.06
956.78	81224.2	956.78	82508.2	956.78	67371	956.78	55887.6		333.58	2102.59	333.58	2381.38	333.58	2611.73	333.58	6612.01
956.68	79762.7	956.68	83013.7	956.68	67707.8	956.68	55393.3		333.48	2074.81	333.48	2441.94	333.48	2578.97	333.48	6350.22
956.58	81500.1	956.58	82948.3	956.58	67922.7	956.58	55065.5		333.38	2022.57	333.38	2352.8	333.38	2451.69	333.38	6317
956.48	83599.4	956.48	82913.3	956.48	67520.4	956.48	55055.3		333.28	2124.52	333.28	2274.6	333.28	2455.87	333.28	6247.32
956.38	82056	956.38	83095.2	956.38	67699.9	956.38	54963.8		333.18	1919.78	333.18	2275.33	333.18	2452.42	333.18	6296.36
956.28	81770.7	956.28	83684.3	956.28	67402.3	956.28	55148.7		333.08	1995.42	333.08	2279.65	333.08	2323.36	333.08	6108.87
956.18	84690.8	956.18	83019.9	956.18	67834.2	956.18	55730.6		332.98	1960.53	332.98	2170.98	332.98	2276.87	332.98	6070.85
956.08	83398.1	956.08	83515.1	956.08	68310.5	956.08	55672.1		332.88	1957.38	332.88	2156.95	332.88	2247.52	332.88	6107.2
955.98	83897.8	955.98	83885.2	955.98	68192.5	955.98	56447.2		332.78	1903.61	332.78	2417.58	332.78	2336.71	332.78	6079.92
955.88	83056.9	955.88	83848.3	955.88	68345	955.88	55730.8		332.68	1977.27	332.68	2181.21	332.68	2219.33	332.68	6059.09
955.78	81498.9	955.78	84155.9	955.78	67995.5	955.78	55614.2		332.58	1946.86	332.58	2218.66	332.58	2292.82	332.58	5997.66
955.68	82108.7	955.68	84333.7	955.68	68190.3	955.68	56343.6		332.48	1854.21	332.48	2177.15	332.48	2247.91	332.48	5949.26
955.58	83621.1	955.58	84694.3	955.58	68595.9	955.58	55894.1		332.38	1785.18	332.38	2078.79	332.38	2207.01	332.38	5902.72
955.48	84721.8	955.48	85134.9	955.48	68561.7	955.48	55985		332.28	2020.16	332.28	2154.21	332.28	2163.42	332.28	5990.82
955.38	83498.5	955.38	85297.2	955.38	68570.8	955.38	55871.5		332.18	2038.12	332.18	2148	332.18	2179.22	332.18	5983.74
955.28	86045	955.28	84213.7	955.28	68806.2	955.28	56804.6		332.08	1898.13	332.08	2163.78	332.08	2071.04	332.08	5858.62
955.18	85041.7	955.18	85831.5	955.18	68966	955.18	56600.9		331.98	1952.62	331.98	2176.56	331.98	2119.58	331.98	5924.17
955.08	84199.9	955.08	85992.2	955.08	68903.9	955.08	56046.4		331.88	2021.72	331.88	2197.83	331.88	2131.22	331.88	5868.66
954.98	84367	954.98	86224.2	954.98	69174.5	954.98	56171.2		331.78	1911.04	331.78	2088.16	331.78	2159.97	331.78	5892.95
954.88	85945.5	954.88	86210.3	954.88	69829.7	954.88	56444.2		331.68	1917.99	331.68	2068.64	331.68	2107.33	331.68	5908.31
954.78	84843.1	954.78	87074	954.78	69430.4	954.78	56837.5		331.58	1859.71	331.58	2086.1	331.58	2070.09	331.58	5903.79
954.68	88130.6	954.68	87818.2	954.68	69533.1	954.68	56845.6		331.48	1991.26	331.48	2157.44	331.48	2057.18	331.48	5851.67
954.58	85559.1	954.58	87470.5	954.58	69561.5	954.58	57327.6		331.38	1918.04	331.38	2192.9	331.38	2062.26	331.38	5839.8
954.48	87593.7	954.48	87572.7	954.48	69982.7	954.48	57147.9		331.28	1937.73	331.28	2098.69	331.28	2066.08	331.28	5858.42
954.38	85783.2	954.38	88245.2	954.38	70459.5	954.38	56951.2		331.18	2004.14	331.18	2084.98	331.18	2105.53	331.18	5905.32
954.28	86154.2	954.28	89419.1	954.28	70996.8	954.28	57480.7		331.08	1913.94	331.08	2147.56	331.08	2038.72	331.08	5900.41
954.18	88662.7	954.18	89790.8	954.18	70233.9	954.18	57461.1		330.98	1921.97	330.98	2143.78	330.98	2061.56	330.98	5842.97
954.08	89288.4	954.08	89854.3	954.08	71366.6	954.08	57606.9		330.88	1863.98	330.88	2211.13	330.88	2079.92	330.88	5898.77
953.98	88832.8	953.98	90363	953.98	71242.8	953.98	58042.6		330.78	1913.37	330.78	2098.86	330.78	2031.67	330.78	5818.17
953.88	90582	953.88	91236.7	953.88	71735.5	953.88	58075.6		330.68	1853.26	330.68	2060.73	330.68	2044.31	330.68	5879.04
953.78	90649.7	953.78	91940.9	953.78	72629.2	953.78	58506		330.58	1863.91	330.58	2046.03	330.58	2051.78	330.58	5802.77
953.68	90928.1	953.68	93359.5	953.68	73029.8	953.68	59114.1		330.48	1867.98	330.48	2070.73	330.48	1975.44	330.48	5830.84
953.58	91612.7	953.58	94472.6	953.58	73433.3	953.58	60265.2		330.38	1949.13	330.38	1983.38	330.38	1978.83	330.38	5772.57
953.48	91877.5	953.48	96585.2	953.48	74643.4	953.48	60233.2		330.28	1899.34	330.28	2045.33	330.28	2029.99	330.28	5708.51
953.38	93546.7	953.38	98301.2	953.38	74992.1	953.38	61051		330.18	1879.37	330.18	2160.7	330.18	2065.77	330.18	5895.46
953.28	98452.8	953.28	100204	953.28	76250.6	953.28	61021.4		330.08	1869.22	330.08	2034.75	330.08	2028.54	330.08	5862.91
953.18	98985.7	953.18	102037	953.18	77119.6	953.18	61918.9
953.08	99672.2	953.08	104492	953.08	77764.6	953.08	62338.8
952.98	103608	952.98	105925	952.98	79002.3	952.98	62948.1
952.88	104023	952.88	109787	952.88	80624.3	952.88	63153.6
952.78	103394	952.78	112162	952.78	81492.7	952.78	63792.4
952.68	107580	952.68	112405	952.68	82396.1	952.68	63758.7
952.58	110135	952.58	114539	952.58	84092	952.58	63715.3
952.48	111345	952.48	115053	952.48	83718	952.48	63836.6
952.38	112735	952.38	113756	952.38	84501.6	952.38	63499.1
952.28	114315	952.28	113619	952.28	83894.3	952.28	62431.8
952.18	115517	952.18	111518	952.18	83113.7	952.18	62221.1
952.08	114886	952.08	110905	952.08	83058.5	952.08	61415.6
951.98	111548	951.98	108108	951.98	81353.5	951.98	60569.6
951.88	111832	951.88	105974	951.88	80171.3	951.88	60225.2
951.78	108676	951.78	102255	951.78	78533.6	951.78	59231.4
951.68	107583	951.68	99982	951.68	76752.5	951.68	57934.8
951.58	104851	951.58	97497.9	951.58	75423.9	951.58	57858.4
951.48	102478	951.48	95140.9	951.48	74263.6	951.48	57286.8
951.38	99997.8	951.38	92981.4	951.38	72927.7	951.38	56428.7
951.28	94683	951.28	90429.4	951.28	72430.6	951.28	56317.1
951.18	94909.4	951.18	88498.7	951.18	70292.2	951.18	56328.5
951.08	91967.1	951.08	86264.7	951.08	69842.4	951.08	56109.6
950.98	89555.5	950.98	85234.5	950.98	68638.8	950.98	55189.1
950.88	85588	950.88	84325.3	950.88	68202.1	950.88	55366.6
950.78	86259.5	950.78	83609.6	950.78	67561.7	950.78	54797.2
950.68	84036.3	950.68	82374.1	950.68	67943.6	950.68	55152.5
950.58	81899.7	950.58	81868.3	950.58	66626.8	950.58	54755
950.48	80970.3	950.48	81052.8	950.48	66310.6	950.48	55000
950.38	82247	950.38	80099.3	950.38	65978.5	950.38	54588.6
950.28	80020.8	950.28	80368	950.28	65548.6	950.28	54123
950.18	79299	950.18	79893.2	950.18	65969.7	950.18	54325
950.08	78186.9	950.08	78899.7	950.08	65769.1	950.08	54557.8
949.98	78260.4	949.98	78385.3	949.98	64807.6	949.98	54201.3
949.88	77148	949.88	77139.8	949.88	65626	949.88	54572.8
949.78	79055.9	949.78	78309.1	949.78	65039.4	949.78	54287.7
949.68	77931	949.68	77916.5	949.68	64648	949.68	54145.2
949.58	77608.8	949.58	77646	949.58	64804.4	949.58	54110.8
949.48	76591.3	949.48	76983.8	949.48	65193.9	949.48	53972.7
949.38	77101.5	949.38	77623	949.38	64907	949.38	53985.3
949.28	74832.5	949.28	77770.6	949.28	64593.4	949.28	53863.3
949.18	76070.2	949.18	76400.8	949.18	64446.3	949.18	54042
949.08	77131.8	949.08	76576.6	949.08	64317.3	949.08	54300.9
948.98	74357.2	948.98	77134.2	948.98	64586.9	948.98	53607.4
948.88	74963.1	948.88	76643.6	948.88	64138.1	948.88	54015.4
948.78	75607.1	948.78	75880.7	948.78	64504.9	948.78	54107.4
948.68	74632.7	948.68	76793.2	948.68	64325.6	948.68	54088.7
948.58	75401.2	948.58	75703.1	948.58	63661	948.58	53473
948.48	75865.9	948.48	76101.2	948.48	63758.7	948.48	53943.8
948.38	75042.1	948.38	76216.3	948.38	64175.8	948.38	54128.8
948.28	75653.4	948.28	75844.8	948.28	63874	948.28	53687.2
948.18	74396.3	948.18	75823.4	948.18	64464.4	948.18	53785
948.08	74253.9	948.08	75820.1	948.08	64170.9	948.08	53967
947.98	74682.6	947.98	75351.1	947.98	63879.1	947.98	53933.4
947.88	74294	947.88	76661.6	947.88	63909.4	947.88	53755
947.78	75039.9	947.78	75873.9	947.78	63741.8	947.78	53925.1
947.68	74178.4	947.68	76413.8	947.68	63928.8	947.68	53902
947.58	74048.3	947.58	75781.4	947.58	64219.9	947.58	54045.8
947.48	74964.4	947.48	75240.7	947.48	64058.6	947.48	53737.3
947.38	73758.9	947.38	75621.1	947.38	63871.1	947.38	53854.2
947.28	73764.8	947.28	75481.2	947.28	64136.5	947.28	54035.9
947.18	74335.4	947.18	74823	947.18	63927.8	947.18	53544.9
947.08	75649.3	947.08	75599.7	947.08	63657.7	947.08	54130.6
946.98	73923.7	946.98	75610.6	946.98	63851.9	946.98	54238.6
946.88	73722.4	946.88	75812	946.88	63404.9	946.88	53823.6
946.78	74404	946.78	75199.9	946.78	63949	946.78	53585.3
946.68	74293	946.68	75866.2	946.68	63468.7	946.68	53466
946.58	74869.4	946.58	75516.2	946.58	64130.1	946.58	53988
946.48	73768.4	946.48	74739.6	946.48	63876.3	946.48	53762.2
946.38	74511.6	946.38	75707.4	946.38	63799.7	946.38	53680.3
946.28	74875.2	946.28	75673.3	946.28	64353.3	946.28	53785.7
946.18	74675.7	946.18	76001.9	946.18	63942	946.18	54167.3
946.08	73355.1	946.08	75850.4	946.08	63657.9	946.08	53954.1
945.98	73659.9	945.98	75254.1	945.98	63743.4	945.98	53913.4
945.88	74196.6	945.88	75459.9	945.88	63686.2	945.88	53823.1
945.78	73679.2	945.78	75800	945.78	63793.9	945.78	53789
945.68	74871.3	945.68	75616.5	945.68	63567.3	945.68	53605.1
945.58	73780.6	945.58	75831.5	945.58	64165.4	945.58	53665.8
945.48	74211.8	945.48	76009.3	945.48	63702.5	945.48	53885.7
945.38	73276.8	945.38	75241.5	945.38	63867.6	945.38	53894.4
945.28	73130.5	945.28	74848.3	945.28	64075.1	945.28	54068.7
945.18	75538.7	945.18	75585.7	945.18	63752.3	945.18	53731.7
945.08	71396.1	945.08	75530.4	945.08	63820.4	945.08	53982.9
944.98	74903.8	944.98	75291.8	944.98	63935.2	944.98	54086.4
944.88	74189.9	944.88	75686.8	944.88	63271.3	944.88	53612.4
944.78	74386.5	944.78	76105.9	944.78	63388.6	944.78	53042.9
944.68	75144.1	944.68	75625.5	944.68	63394.8	944.68	53614.7
944.58	74552.3	944.58	76064.3	944.58	64294.6	944.58	53756.8
944.48	74795.6	944.48	75740.6	944.48	64289.8	944.48	53677.3
944.38	75631.5	944.38	75272.7	944.38	63880.9	944.38	53618.9
944.28	72958.3	944.28	74736.7	944.28	64204.2	944.28	53469.9
944.18	75838.4	944.18	75925.3	944.18	64114.9	944.18	53915.4
944.08	74371	944.08	74658	944.08	63421.4	944.08	53983.1
943.98	73274.5	943.98	75217.1	943.98	63246.6	943.98	53884.4
943.88	74501.7	943.88	74727.2	943.88	63787.4	943.88	54202.8
943.78	74285.4	943.78	75289.2	943.78	63668.6	943.78	53573.3
943.68	73394.9	943.68	74828.3	943.68	63413.2	943.68	53455.8
943.58	74305.3	943.58	74345.2	943.58	63571.1	943.58	53408.6
943.48	74614.9	943.48	73740.3	943.48	64007.3	943.48	53017.7
943.38	74250.5	943.38	73651.4	943.38	63472.2	943.38	53431.3
943.28	73302.2	943.28	73536.8	943.28	63433.7	943.28	53595.6
943.18	72386.6	943.18	73801.6	943.18	62775.1	943.18	53679.8
943.08	73703.4	943.08	73315.7	943.08	62663.7	943.08	53354.2
942.98	73667	942.98	73845	942.98	62462.4	942.98	53518.8
942.88	74093.3	942.88	73264.6	942.88	63048.1	942.88	53295.4
942.78	71774.1	942.78	73111.5	942.78	62948.7	942.78	53670.7
942.68	72356.2	942.68	72729.5	942.68	63534.4	942.68	53452.3
942.58	72450.9	942.58	72988.3	942.58	62954.3	942.58	53407.2
942.48	71997.2	942.48	72707.3	942.48	63252.8	942.48	53360.9
942.38	72327.7	942.38	72545.8	942.38	62315.2	942.38	53597.1
942.28	71312.6	942.28	72880.8	942.28	62941.2	942.28	53621.4
942.18	71303.5	942.18	72899.6	942.18	62373.3	942.18	53114.7
942.08	71049.8	942.08	73030.6	942.08	62302.2	942.08	52908.4
941.98	71706.8	941.98	72874.2	941.98	62712.4	941.98	53037.5
941.88	71489.1	941.88	71854.2	941.88	62446.9	941.88	52697.1
941.78	70192	941.78	72439.8	941.78	62087.6	941.78	52945.8
941.68	70170.3	941.68	71999.2	941.68	61935.5	941.68	52787.9
941.58	69202.4	941.58	72349	941.58	61826.7	941.58	52795.7
941.48	68946.9	941.48	71618.8	941.48	62356.7	941.48	53203.3
941.38	71499.8	941.38	71369.1	941.38	62521.5	941.38	52883.3
941.28	70537.3	941.28	71596.1	941.28	62521.9	941.28	52972.9
941.18	71534.8	941.18	72085	941.18	62446.6	941.18	53176.6
941.08	71619.1	941.08	71152.2	941.08	61542.3	941.08	53056.8
940.98	71568.8	940.98	71185.2	940.98	61914.9	940.98	53252.5
940.88	71762.5	940.88	71220.5	940.88	61687.7	940.88	52956.1
940.78	71123.6	940.78	71716.5	940.78	62023.3	940.78	52945.9
940.68	70421	940.68	70725.9	940.68	62242.7	940.68	52998.1
940.58	68976	940.58	70997.8	940.58	61871.4	940.58	52997.8
940.48	70518.4	940.48	70574.1	940.48	61860.4	940.48	52791.8
940.38	72296.1	940.38	70949.5	940.38	61785.9	940.38	53182.1
940.28	70063	940.28	70388	940.28	61179.7	940.28	52885.7
940.18	69818.3	940.18	71055.2	940.18	61419	940.18	52793.6
940.08	69204.9	940.08	70835.6	940.08	61463.6	940.08	53373.1
939.98	69983.1	939.98	70531.9	939.98	61603.2	939.98	52933.1
939.88	69108.7	939.88	71255.5	939.88	61582.1	939.88	53134.7
939.78	67993.2	939.78	70925.6	939.78	61694.6	939.78	52811.6
939.68	69350.4	939.68	71725	939.68	61836.9	939.68	53091
939.58	69324.6	939.58	70624.2	939.58	61380.2	939.58	52767.3
939.48	70000.8	939.48	70292	939.48	61752	939.48	52803.8
939.38	70025.7	939.38	70410.5	939.38	61651.1	939.38	52985.3
939.28	69204.1	939.28	70763.6	939.28	61272.1	939.28	52854.9
939.18	69084.8	939.18	70828	939.18	61399.7	939.18	53218
939.08	68580.9	939.08	70412.8	939.08	61703.8	939.08	52681.8
938.98	68735.7	938.98	70600.5	938.98	61581.8	938.98	52392.4
938.88	68051.7	938.88	70666.8	938.88	62049.7	938.88	52748.3
938.78	69358.3	938.78	69603.9	938.78	61689.5	938.78	52899.2
938.68	68502.1	938.68	70505.4	938.68	61778	938.68	52988.1
938.58	68248.3	938.58	70637.6	938.58	61779	938.58	52814.8
938.48	66685.4	938.48	70718.6	938.48	61089.7	938.48	53139.4
938.38	68332.4	938.38	70499.8	938.38	61395.1	938.38	52755.5
938.28	68588.1	938.28	71000.3	938.28	60924.6	938.28	53172.8
938.18	68957.1	938.18	71045.3	938.18	61626.1	938.18	53003.6
938.08	68105.5	938.08	71282.1	938.08	61256.6	938.08	53099.3
937.98	68479.5	937.98	71504.7	937.98	61520.3	937.98	52931.9
937.88	67624.5	937.88	70897	937.88	61858.2	937.88	53465.1
937.78	67823.8	937.78	70683.4	937.78	62220.7	937.78	52967.8
937.68	69040.9	937.68	70807.9	937.68	61449.7	937.68	53118.9
937.58	68995.8	937.58	71972.4	937.58	62001.5	937.58	53396.9
937.48	67745.1	937.48	71780.6	937.48	61989	937.48	54070.3
937.38	69214.6	937.38	71849	937.38	62340.9	937.38	53486.9
937.28	68552.2	937.28	72615.7	937.28	62436.4	937.28	53300.1
937.18	67905.5	937.18	71985.9	937.18	62401.1	937.18	53499.6
937.08	69197.4	937.08	72354.2	937.08	62336.3	937.08	53767.1
936.98	70362.6	936.98	71915.9	936.98	63227.5	936.98	53633.8
936.88	70108.3	936.88	72699.9	936.88	63271.7	936.88	54000.3
936.78	69574.1	936.78	73311.3	936.78	63094.8	936.78	54019.6
936.68	68449.9	936.68	73359.5	936.68	63057.5	936.68	54738
936.58	70200.5	936.58	73316.9	936.58	63284.2	936.58	53959
936.48	69488.3	936.48	73178.3	936.48	63313.8	936.48	54035.5
936.38	71030.5	936.38	73977.4	936.38	63220.7	936.38	54007.9
936.28	70400	936.28	74709.4	936.28	62911.6	936.28	54140.8
936.18	72010.9	936.18	74536.5	936.18	64090.1	936.18	54007.5
936.08	71357.1	936.08	75442.2	936.08	63950.9	936.08	54793
935.98	71568.6	935.98	75698.7	935.98	64404.5	935.98	54453.9
935.88	73518.4	935.88	76047.4	935.88	64804.5	935.88	54473.9
935.78	72410	935.78	77631.4	935.78	64712.1	935.78	55076
935.68	73599.8	935.68	77369.9	935.68	65431.2	935.68	55136.1
935.58	73633.1	935.58	77795.2	935.58	65258.5	935.58	55228
935.48	74031	935.48	77898.2	935.48	65640.3	935.48	54734.3
935.38	74643.6	935.38	78787.5	935.38	66312.3	935.38	55374.2
935.28	74671.5	935.28	79343.3	935.28	66639.1	935.28	55284.5
935.18	76075.6	935.18	79192.4	935.18	66792.1	935.18	55658.9
935.08	76605.4	935.08	80023.8	935.08	67078.2	935.08	56087.2
934.98	78458	934.98	80709.8	934.98	67432.8	934.98	55530.4
934.88	77586.3	934.88	81653.2	934.88	67043.9	934.88	56165.1
934.78	79090.3	934.78	82230.5	934.78	67322.3	934.78	56582.7
934.68	81393.9	934.68	81876.1	934.68	68370.3	934.68	56033.2
934.58	78812.8	934.58	83395.7	934.58	67730.8	934.58	56550.6
934.48	80577.1	934.48	83190.6	934.48	68576.1	934.48	56933.5
934.38	80929.6	934.38	83871.2	934.38	68772.4	934.38	57383.6
934.28	82295.7	934.28	84976.7	934.28	68593.1	934.28	57279.7
934.18	82951.6	934.18	86243.8	934.18	70345.4	934.18	58381
934.08	84465.7	934.08	87704.7	934.08	71134.2	934.08	58854.7
933.98	85661.5	933.98	90157.7	933.98	70985.7	933.98	59816.7
933.88	87415.1	933.88	91168.7	933.88	72614.1	933.88	60537.1
933.78	88625.8	933.78	95259.6	933.78	74232.3	933.78	61345.9
933.68	91329.6	933.68	98043.2	933.68	75400.1	933.68	63725.4
933.58	95199.2	933.58	104104	933.58	78016.2	933.58	65439.1
933.48	96708.3	933.48	109243	933.48	80110.8	933.48	67128.2
933.38	103655	933.38	115944	933.38	83868.6	933.38	70065.9
933.28	107407	933.28	123434	933.28	87231.7	933.28	71915.5
933.18	114159	933.18	131870	933.18	91689.3	933.18	73687.4
933.08	122148	933.08	140475	933.08	95967.4	933.08	75657.6
932.98	127043	932.98	147052	932.98	99509.6	932.98	76582
932.88	133277	932.88	154635	932.88	103956	932.88	77750.2
932.78	143461	932.78	160776	932.78	107382	932.78	77757.7
932.68	145982	932.68	162160	932.68	109997	932.68	77457.3
932.58	155032	932.58	163897	932.58	110308	932.58	75721.2
932.48	157453	932.48	161432	932.48	110040	932.48	74170.5
932.38	160380	932.38	157172	932.38	108327	932.38	71040.3
932.28	158553	932.28	150696	932.28	105989	932.28	68536.1
932.18	154358	932.18	141876	932.18	100932	932.18	66275
932.08	150259	932.08	132826	932.08	95833.8	932.08	63144.5
931.98	143125	931.98	122178	931.98	90149.9	931.98	60735
931.88	136926	931.88	113489	931.88	85572.3	931.88	59526.8
931.78	128255	931.78	104587	931.78	81319.4	931.78	57587.3
931.68	118932	931.68	97545	931.68	76450.4	931.68	56479.1
931.58	111123	931.58	91019.5	931.58	72980.2	931.58	55503.5
931.48	101921	931.48	85635.5	931.48	70291.6	931.48	54813.3
931.38	93308.4	931.38	82056	931.38	67463.8	931.38	54424.7
931.28	89878.1	931.28	78804.2	931.28	65765.4	931.28	54014.4
931.18	84384.6	931.18	76328.6	931.18	64622.4	931.18	53985.1
931.08	79483.9	931.08	73490.7	931.08	62866.3	931.08	53248.1
930.98	75110.6	930.98	71401	930.98	62165.9	930.98	52556.6
930.88	72175.6	930.88	71097.9	930.88	61786.2	930.88	52766.5
930.78	70780.8	930.78	69799.2	930.78	62323.6	930.78	52240.3
930.68	69379.5	930.68	67757.3	930.68	60603.6	930.68	52582.2
930.58	67173.5	930.58	68019.4	930.58	60259.1	930.58	52219.4
930.48	67774	930.48	67402	930.48	59835.5	930.48	52016.8
930.38	66258.2	930.38	66954.1	930.38	59545.3	930.38	52159.5
930.28	65938.8	930.28	65766.5	930.28	59342.2	930.28	52398.7
930.18	63996.1	930.18	65672.5	930.18	59417.5	930.18	52033.3
930.08	64210.4	930.08	66419.9	930.08	59344.1	930.08	51865.6
929.98	62550	929.98	65377.1	929.98	59433.8	929.98	51608.6
929.88	62334.6	929.88	64729.5	929.88	59095.6	929.88	51789.5
929.78	62246	929.78	65034	929.78	58580.4	929.78	52083.5
929.68	64566	929.68	64894.3	929.68	58358.4	929.68	51942.4
929.58	62355.9	929.58	64666.9	929.58	58359.3	929.58	51787.1
929.48	61867.1	929.48	64178.2	929.48	58465.4	929.48	51742.7
929.38	61966.7	929.38	64017.6	929.38	58186.3	929.38	51568.2
929.28	61649.4	929.28	64753.3	929.28	58077.5	929.28	51463.8
929.18	61370.2	929.18	63897.7	929.18	58162.5	929.18	51757.2
929.08	61218.6	929.08	63699.2	929.08	58472.3	929.08	51820.4
928.98	61984.7	928.98	64956.4	928.98	58228	928.98	51411.9
928.88	63015	928.88	64713.7	928.88	58396.5	928.88	51742.4
928.78	62199.4	928.78	63548.9	928.78	58696.8	928.78	51731.4
928.68	62966	928.68	63850.8	928.68	58110.4	928.68	51497.9
928.58	61495.8	928.58	63105.7	928.58	58115.3	928.58	51587.6
928.48	59945.8	928.48	62528.5	928.48	58396.8	928.48	51500.1
928.38	61219.2	928.38	63746.6	928.38	58025.7	928.38	51660.6
928.28	61841.3	928.28	64522.2	928.28	58203.1	928.28	51485.1
928.18	61264.2	928.18	63927.1	928.18	58429.9	928.18	51635.4
928.08	60714.8	928.08	64024.5	928.08	57636.6	928.08	51485.7
927.98	61291.9	927.98	63440.6	927.98	58351	927.98	51939.4
927.88	61042.6	927.88	64019	927.88	57714.7	927.88	51365.9
927.78	61423.3	927.78	64052.8	927.78	57903.6	927.78	51356.6
927.68	60083.6	927.68	63700	927.68	58245.7	927.68	51726.2
927.58	59366.2	927.58	62923.5	927.58	57886.7	927.58	51442.9
927.48	61053.2	927.48	63027.9	927.48	58004.8	927.48	52059.5
927.38	60355.7	927.38	63442.3	927.38	58092.5	927.38	51431.3
927.28	60482.8	927.28	63215.1	927.28	58129.7	927.28	51706.3
927.18	60224.1	927.18	63461.3	927.18	58192.1	927.18	51340
927.08	60323.2	927.08	62774.4	927.08	58489.3	927.08	51684.1
926.98	61410.2	926.98	62932.7	926.98	57716.9	926.98	51602.5
926.88	61739.2	926.88	63081.8	926.88	57847.5	926.88	51394.9
926.78	63230.7	926.78	63109.4	926.78	58089.3	926.78	50830.8
926.68	61082.1	926.68	62711.9	926.68	57820.8	926.68	51516
926.58	60107.3	926.58	63079.2	926.58	58125.4	926.58	51838.4
926.48	59734.3	926.48	63467.8	926.48	57646.7	926.48	51608.9
926.38	58970.5	926.38	63237.8	926.38	57781.8	926.38	51359
926.28	60781.8	926.28	63024	926.28	57898.6	926.28	51652.9
926.18	58825.8	926.18	62870	926.18	58339.4	926.18	51430.7
926.08	61157.9	926.08	63372.6	926.08	57474.7	926.08	51459.6
925.98	62749.6	925.98	63041.6	925.98	58051	925.98	51469.9

## Sheet: Figure 2
a															d
Potential (V vs. RHE)	Faradaic efficiency (%)	Error bar	Faradaic efficiency (%)	Error bar	Faradaic efficiency (%)	Error bar	Faradaic efficiency (%)	Error bar	Faradaic efficiency (%)	Error bar	Faradaic efficiency (%)	Error bar			G	Intensity	G	Intensity
-0.3	30.4596	1.58895	34.9856	2.65741	42.3452	1	34.5674	1	17.1153	0.24868	5.44926	0.18934			3205	-15.5546	3205	26.8151
-0.4	35.1822	0.24075	43.0902	0.98527	63.256	0.78476	39.5339	0.99612	9.64348	0.7248	6.40849	0.98149			3205	-26.5546	3205	15.8151
-0.5	26.5378	0.83994	39.1273	0.52461	45.1585	1.03176	32.6785	1	9.06725	0.93164	4.60635	0.51316			3205	-22.5546	3205	21.8151
-0.6	23.5793	1.09396	25.4671	0.48279	34.043	0.80829	27.4764	0.57939	8.69396	0.2976	2.86783	0.1			3205.01	-20.5546	3205.01	37.8151
-0.7	19.0312	1.29997	22.609	1.36995	28.5085	1	24.053	0.66135	6.178	1.1305	2.37775	0.51962			3205.01	-11.5546	3205.01	32.8151
															3205.01	-25.5546	3205.01	23.8151
															3205.01	-18.5546	3205.01	33.8151
b															3205.02	-22.5546	3205.02	25.8151
Potential (V vs. RHE)	Prodution rate (mmol mg-1 h-1)	Error bar	Prodution rate (mmol mg-1 h-1)	Error bar	Prodution rate (mmol mg-1 h-1)	Error bar	Prodution rate (mmol mg-1 h-1)	Error bar	Prodution rate (mmol mg-1 h-1)	Error bar	Prodution rate (mmol mg-1 h-1)	Error bar			3205.02	-19.5546	3205.02	30.8151
-0.3	0.51399	0.09871	0.638	0.04086	0.79117	0.04509	0.77892	0.04274	0.59147	0.03509	0.14576	0.03403			3205.02	-21.5546	3205.02	29.8151
-0.4	0.59401	0.07234	0.73655	0.08467	1.265	0.011	1.10335	0.0471	0.52051	0.01042	0.22022	0.01056			3205.02	-14.5546	3205.02	29.8151
-0.5	0.75197	0.00577	0.92265	0.03066	1.08614	0.02081	1.02464	0.02728	0.42005	0.01661	0.15036	0.00831			3205.03	-20.5546	3205.03	33.8151
-0.6	0.67027	0.03055	0.79568	0.02966	1.06028	0.01528	0.95365	0.06799	0.41727	0.00752	0.12272	0.00513			3205.03	-15.5546	3205.03	30.8151
-0.7	0.71004	0.02082	0.70923	0.01581	1.08348	0.03027	0.98768	0.04839	0.42267	0.00992	0.13162	0.01708			3205.03	-17.5546	3205.03	32.8151
															3205.03	-12.5546	3205.03	29.8151
c															3205.03	-19.5546	3205.03	25.8151
Surface atomic ratio of Pd	Hydrobenzoin	Error bar	Benzyl alcohol	Error bar											3205.04	-18.5546	3205.04	29.8151
0	35.1822	0.24075	34.3039	2.12343											3205.04	-10.5546	3205.04	30.8151
0.08459	43.0902	0.98527	32.5757	0.836582											3205.04	-15.5546	3205.04	23.8151
0.17913	63.256	0.78476	23.2086	1.41542											3205.04	-8.55463	3205.04	31.8151
0.40046	39.5339	0.99612	34.0421	1.30839											3205.05	-6.55463	3205.05	16.8151
0.60564	9.64348	0.7248	42.2747	0.799326											3205.05	-2.55463	3205.05	21.8151
1	6.40849	0.98149	63.873	1.00214											3205.05	-15.5546	3205.05	26.8151
															3205.05	-15.5546	3205.05	24.8151
e															3205.05	-11.5546	3205.05	29.8151
Sample	Hydrogen	Hydrobenzoin	Benzyl alcohol												3205.06	-13.5546	3205.06	27.8151
Control 1	95.4	0	0												3205.06	-12.5546	3205.06	27.8151
Control 2	8.61416	63.2	23.2086												3205.06	-11.5546	3205.06	25.8151
Control 3	11.2	62.723	25.2												3205.06	-11.5546	3205.06	22.8151
Control 4	94.9	0	0												3205.07	-17.5546	3205.07	28.8151
															3205.07	-6.55463	3205.07	24.8151
f															3205.07	-15.5546	3205.07	21.8151
Sample	Reaction energy														3205.07	-11.5546	3205.07	30.8151
Step 1 Cu(111)-vacuum	0.5														3205.08	-12.5546	3205.08	22.8151
Step 1 Cu(111)-implicit solvation	0.57														3205.08	-15.5546	3205.08	18.8151
Step 1 Pd(111)-vacuum	-0.18														3205.08	-22.5546	3205.08	19.8151
Step 1 Pd(111)-implicit solvation	0.03														3205.08	-5.55463	3205.08	24.8151
Step 2 Cu(112)-vacuum	-0.89														3205.08	-13.5546	3205.08	26.8151
Step 2 Cu(111)-implicit solvation	-1.07														3205.09	-24.5546	3205.09	9.81511
Step 2 Pd(111)-vacuum	0.98														3205.09	-11.5546	3205.09	21.8151
Step 2 Pd(111)-implicit solvation	1.16														3205.09	-17.5546	3205.09	12.8151
															3205.09	-15.5546	3205.09	15.8151
															3205.1	-13.5546	3205.1	28.8151
															3205.1	-11.5546	3205.1	14.8151
															3205.1	-16.5546	3205.1	14.8151
															3205.1	-8.55463	3205.1	22.8151
															3205.11	-13.5546	3205.11	14.8151
															3205.11	-14.5546	3205.11	13.8151
															3205.11	-20.5546	3205.11	13.8151
															3205.11	-19.5546	3205.11	9.81511
															3205.11	-14.5546	3205.11	19.8151
															3205.12	-14.5546	3205.12	16.8151
															3205.12	-17.5546	3205.12	12.8151
															3205.12	-13.5546	3205.12	6.81511
															3205.12	-21.5546	3205.12	4.81511
															3205.13	-30.5546	3205.13	14.8151
															3205.13	-17.5546	3205.13	15.8151
															3205.13	-19.5546	3205.13	16.8151
															3205.13	-18.5546	3205.13	12.8151
															3205.14	-30.5546	3205.14	17.8151
															3205.14	-23.5546	3205.14	13.8151
															3205.14	-17.5546	3205.14	11.8151
															3205.14	-19.5546	3205.14	6.81511
															3205.14	-24.5546	3205.14	14.8151
															3205.15	-14.5546	3205.15	15.8151
															3205.15	-21.5546	3205.15	14.8151
															3205.15	-19.5546	3205.15	13.8151
															3205.15	-23.5546	3205.15	9.81511
															3205.16	-27.5546	3205.16	9.81511
															3205.16	-23.5546	3205.16	16.8151
															3205.16	-22.5546	3205.16	13.8151
															3205.16	-21.5546	3205.16	7.81511
															3205.16	-20.5546	3205.16	8.81511
															3205.17	-17.5546	3205.17	6.81511
															3205.17	-28.5546	3205.17	10.8151
															3205.17	-26.5546	3205.17	0.81511
															3205.17	-24.5546	3205.17	6.81511
															3205.18	-21.5546	3205.18	7.81511
															3205.18	-22.5546	3205.18	12.8151
															3205.18	-16.5546	3205.18	7.81511
															3205.18	-30.5546	3205.18	5.81511
															3205.19	-24.5546	3205.19	-1.18489
															3205.19	-21.5546	3205.19	-2.18489
															3205.19	-15.5546	3205.19	7.81511
															3205.19	-21.5546	3205.19	-0.18489
															3205.19	-13.5546	3205.19	1.81511
															3205.2	-25.5546	3205.2	4.81511
															3205.2	-20.5546	3205.2	-5.18489
															3205.2	-26.5546	3205.2	0.81511
															3205.2	-14.5546	3205.2	1.81511
															3205.21	-23.5546	3205.21	-2.18489
															3205.21	-21.5546	3205.21	-2.18489
															3205.21	-21.5546	3205.21	-8.18489
															3205.21	-25.5546	3205.21	-4.18489
															3205.22	-14.5546	3205.22	-12.1849
															3205.22	-22.5546	3205.22	-9.18489
															3205.22	-17.5546	3205.22	-10.1849
															3205.22	-16.5546	3205.22	-15.1849
															3205.22	-15.5546	3205.22	-13.1849
															3205.23	-23.5546	3205.23	-6.18489
															3205.23	-17.5546	3205.23	-7.18489
															3205.23	-19.5546	3205.23	-7.18489
															3205.23	-13.5546	3205.23	1.81511
															3205.24	-17.5546	3205.24	-12.1849
															3205.24	-15.5546	3205.24	-19.1849
															3205.24	-13.5546	3205.24	-14.1849
															3205.24	-22.5546	3205.24	-18.1849
															3205.24	-15.5546	3205.24	-21.1849
															3205.25	-28.5546	3205.25	-12.1849
															3205.25	-20.5546	3205.25	-16.1849
															3205.25	-19.5546	3205.25	-11.1849
															3205.25	-9.55463	3205.25	-12.1849
															3205.26	-15.5546	3205.26	-16.1849
															3205.26	-8.55463	3205.26	-22.1849
															3205.26	-24.5546	3205.26	-15.1849
															3205.26	-16.5546	3205.26	-11.1849
															3205.27	-10.5546	3205.27	-19.1849
															3205.27	-17.5546	3205.27	-20.1849
															3205.27	-11.5546	3205.27	-22.1849
															3205.27	-15.5546	3205.27	-10.1849
															3205.27	-13.5546	3205.27	-18.1849
															3205.28	-8.55463	3205.28	-24.1849
															3205.28	-9.55463	3205.28	-17.1849
															3205.28	-8.55463	3205.28	-17.1849
															3205.28	-10.5546	3205.28	-26.1849
															3205.29	-9.55463	3205.29	-16.1849
															3205.29	-9.55463	3205.29	-21.1849
															3205.29	-6.55463	3205.29	-22.1849
															3205.29	-11.5546	3205.29	-15.1849
															3205.3	-4.55463	3205.3	-18.1849
															3205.3	2.44537	3205.3	-18.1849
															3205.3	-0.55463	3205.3	-18.1849
															3205.3	-9.55463	3205.3	-23.1849
															3205.3	-8.55463	3205.3	-14.1849
															3205.31	-11.5546	3205.31	-18.1849
															3205.31	-12.5546	3205.31	-13.1849
															3205.31	-9.55463	3205.31	-16.1849
															3205.31	-4.55463	3205.31	-31.1849
															3205.32	-12.5546	3205.32	-13.1849
															3205.32	-2.55463	3205.32	-13.1849
															3205.32	-8.55463	3205.32	-21.1849
															3205.32	-8.55463	3205.32	-15.1849
															3205.33	-9.55463	3205.33	-18.1849
															3205.33	-7.55463	3205.33	-8.18489
															3205.33	-11.5546	3205.33	-7.18489
															3205.33	-1.55463	3205.33	-22.1849
															3205.33	-4.55463	3205.33	-18.1849
															3205.34	-3.55463	3205.34	-23.1849
															3205.34	4.44537	3205.34	-15.1849
															3205.34	-4.55463	3205.34	-11.1849
															3205.34	-5.55463	3205.34	-23.1849
															3205.35	-2.55463	3205.35	-15.1849
															3205.35	0.44537	3205.35	-13.1849
															3205.35	-9.55463	3205.35	-13.1849
															3205.35	-3.55463	3205.35	-15.1849
															3205.35	-2.55463	3205.35	-15.1849
															3205.36	2.44537	3205.36	-14.1849
															3205.36	0.44537	3205.36	-10.1849
															3205.36	1.44537	3205.36	-19.1849
															3205.36	-1.55463	3205.36	-9.18489
															3205.37	-1.55463	3205.37	-9.18489
															3205.37	-5.55463	3205.37	-17.1849
															3205.37	2.44537	3205.37	-14.1849
															3205.37	-0.55463	3205.37	-11.1849
															3205.38	-0.55463	3205.38	-10.1849
															3205.38	-2.55463	3205.38	-7.18489
															3205.38	7.44537	3205.38	-7.18489
															3205.38	-4.55463	3205.38	-5.18489
															3205.38	-6.55463	3205.38	-8.18489
															3205.39	-9.55463	3205.39	-3.18489
															3205.39	-2.55463	3205.39	-5.18489
															3205.39	-3.55463	3205.39	-14.1849
															3205.39	4.44537	3205.39	-6.18489
															3205.4	8.44537	3205.4	-4.18489
															3205.4	-1.55463	3205.4	-5.18489
															3205.4	0.44537	3205.4	-7.18489
															3205.4	0.44537	3205.4	3.81511
															3205.41	9.44537	3205.41	-14.1849
															3205.41	6.44537	3205.41	-5.18489
															3205.41	10.4454	3205.41	-3.18489
															3205.41	9.44537	3205.41	-14.1849
															3205.41	7.44537	3205.41	-3.18489
															3205.42	4.44537	3205.42	-5.18489
															3205.42	9.44537	3205.42	-6.18489
															3205.42	9.44537	3205.42	-2.18489
															3205.42	11.4454	3205.42	-3.18489
															3205.43	14.4454	3205.43	-2.18489
															3205.43	2.44537	3205.43	-5.18489
															3205.43	9.44537	3205.43	-8.18489
															3205.43	12.4454	3205.43	-3.18489
															3205.43	13.4454	3205.43	4.81511
															3205.44	19.4454	3205.44	-1.18489
															3205.44	3.44537	3205.44	-1.18489
															3205.44	7.44537	3205.44	-9.18489
															3205.44	11.4454	3205.44	-3.18489
															3205.45	11.4454	3205.45	-0.18489
															3205.45	8.44537	3205.45	1.81511
															3205.45	15.4454	3205.45	-1.18489
															3205.45	10.4454	3205.45	-3.18489
															3205.46	5.44537	3205.46	-1.18489
															3205.46	9.44537	3205.46	-3.18489
															3205.46	9.44537	3205.46	0.81511
															3205.46	11.4454	3205.46	-1.18489
															3205.46	11.4454	3205.46	2.81511
															3205.47	13.4454	3205.47	-9.18489
															3205.47	0.44537	3205.47	-4.18489
															3205.47	10.4454	3205.47	0.81511
															3205.47	5.44537	3205.47	-7.18489
															3205.48	6.44537	3205.48	-2.18489
															3205.48	6.44537	3205.48	-1.18489
															3205.48	7.44537	3205.48	-8.18489
															3205.48	10.4454	3205.48	-3.18489
															3205.49	6.44537	3205.49	-10.1849
															3205.49	3.44537	3205.49	-5.18489
															3205.49	5.44537	3205.49	-5.18489
															3205.49	9.44537	3205.49	-3.18489
															3205.49	12.4454	3205.49	-3.18489
															3205.5	9.44537	3205.5	4.81511
															3205.5	10.4454	3205.5	-4.18489
															3205.5	9.44537	3205.5	-0.18489
															3205.5	8.44537	3205.5	-8.18489
															3205.51	3.44537	3205.51	-8.18489
															3205.51	6.44537	3205.51	0.81511
															3205.51	10.4454	3205.51	-4.18489
															3205.51	5.44537	3205.51	-0.18489
															3205.51	-3.55463	3205.51	1.81511
															3205.52	1.44537	3205.52	-2.18489
															3205.52	1.44537	3205.52	-5.18489
															3205.52	3.44537	3205.52	1.81511
															3205.52	5.44537	3205.52	-8.18489
															3205.53	9.44537	3205.53	1.81511
															3205.53	-1.55463	3205.53	4.81511
															3205.53	7.44537	3205.53	0.81511
															3205.53	0.44537	3205.53	1.81511
															3205.54	14.4454	3205.54	-0.18489
															3205.54	7.44537	3205.54	1.81511
															3205.54	8.44537	3205.54	-2.18489
															3205.54	10.4454	3205.54	-11.1849
															3205.54	7.44537	3205.54	-7.18489
															3205.55	1.44537	3205.55	-9.18489
															3205.55	3.44537	3205.55	-7.18489
															3205.55	10.4454	3205.55	-6.18489
															3205.55	9.44537	3205.55	-2.18489
															3205.56	15.4454	3205.56	-9.18489
															3205.56	12.4454	3205.56	-3.18489
															3205.56	12.4454	3205.56	-8.18489
															3205.56	24.4454	3205.56	-13.1849
															3205.57	13.4454	3205.57	-11.1849
															3205.57	11.4454	3205.57	-5.18489
															3205.57	17.4454	3205.57	0.81511
															3205.57	23.4454	3205.57	-6.18489
															3205.57	18.4454	3205.57	2.81511
															3205.58	16.4454	3205.58	-6.18489
															3205.58	16.4454	3205.58	-6.18489
															3205.58	17.4454	3205.58	0.81511
															3205.58	12.4454	3205.58	-6.18489
															3205.59	19.4454	3205.59	-6.18489
															3205.59	11.4454	3205.59	-11.1849
															3205.59	17.4454	3205.59	-3.18489
															3205.59	17.4454	3205.59	-5.18489
															3205.6	19.4454	3205.6	-5.18489
															3205.6	14.4454	3205.6	-5.18489
															3205.6	15.4454	3205.6	-1.18489
															3205.6	18.4454	3205.6	1.81511
															3205.6	20.4454	3205.6	1.81511
															3205.61	15.4454	3205.61	-9.18489
															3205.61	16.4454	3205.61	-8.18489
															3205.61	23.4454	3205.61	-10.1849
															3205.61	15.4454	3205.61	-5.18489
															3205.62	24.4454	3205.62	2.81511
															3205.62	24.4454	3205.62	-7.18489
															3205.62	21.4454	3205.62	-9.18489
															3205.62	13.4454	3205.62	-4.18489
															3205.62	21.4454	3205.62	-12.1849
															3205.63	14.4454	3205.63	-12.1849
															3205.63	20.4454	3205.63	-4.18489
															3205.63	19.4454	3205.63	-8.18489
															3205.63	21.4454	3205.63	-3.18489
															3205.64	21.4454	3205.64	-0.18489
															3205.64	24.4454	3205.64	-6.18489
															3205.64	28.4454	3205.64	-6.18489
															3205.64	14.4454	3205.64	-13.1849
															3205.65	16.4454	3205.65	-9.18489
															3205.65	15.4454	3205.65	-13.1849
															3205.65	14.4454	3205.65	-14.1849
															3205.65	17.4454	3205.65	-5.18489
															3205.65	13.4454	3205.65	-20.1849
															3205.66	19.4454	3205.66	-10.1849
															3205.66	9.44537	3205.66	-6.18489
															3205.66	18.4454	3205.66	-11.1849
															3205.66	13.4454	3205.66	-8.18489
															3205.67	14.4454	3205.67	-9.18489
															3205.67	14.4454	3205.67	-12.1849
															3205.67	9.44537	3205.67	-3.18489
															3205.67	13.4454	3205.67	-7.18489
															3205.68	2.44537	3205.68	-9.18489
															3205.68	14.4454	3205.68	-6.18489
															3205.68	15.4454	3205.68	-8.18489
															3205.68	16.4454	3205.68	-13.1849
															3205.68	13.4454	3205.68	-3.18489
															3205.69	10.4454	3205.69	-11.1849
															3205.69	8.44537	3205.69	-12.1849
															3205.69	6.44537	3205.69	-1.18489
															3205.69	11.4454	3205.69	-10.1849
															3205.7	10.4454	3205.7	-9.18489
															3205.7	17.4454	3205.7	-5.18489
															3205.7	17.4454	3205.7	-7.18489
															3205.7	4.44537	3205.7	-19.1849
															3205.7	7.44537	3205.7	-0.18489
															3205.71	17.4454	3205.71	-6.18489
															3205.71	14.4454	3205.71	-2.18489
															3205.71	4.44537	3205.71	-8.18489
															3205.71	8.44537	3205.71	-0.18489
															3205.72	5.44537	3205.72	-6.18489
															3205.72	2.44537	3205.72	-11.1849
															3205.72	10.4454	3205.72	1.81511
															3205.72	9.44537	3205.72	-3.18489
															3205.73	7.44537	3205.73	-8.18489
															3205.73	-2.55463	3205.73	-6.18489
															3205.73	9.44537	3205.73	-2.18489
															3205.73	-3.55463	3205.73	-8.18489
															3205.73	-11.5546	3205.73	-0.18489
															3205.74	-10.5546	3205.74	2.81511
															3205.74	5.44537	3205.74	0.81511
															3205.74	-3.55463	3205.74	11.8151
															3205.74	-1.55463	3205.74	-5.18489
															3205.75	-14.5546	3205.75	-11.1849
															3205.75	-3.55463	3205.75	-3.18489
															3205.75	-11.5546	3205.75	2.81511
															3205.75	-6.55463	3205.75	-5.18489
															3205.76	-11.5546	3205.76	-3.18489
															3205.76	-13.5546	3205.76	-3.18489
															3205.76	-15.5546	3205.76	-3.18489
															3205.76	-13.5546	3205.76	4.81511
															3205.76	-16.5546	3205.76	-10.1849
															3205.77	-6.55463	3205.77	0.81511
															3205.77	-8.55463	3205.77	-1.18489
															3205.77	-14.5546	3205.77	-9.18489
															3205.77	-18.5546	3205.77	5.81511
															3205.78	-11.5546	3205.78	1.81511
															3205.78	-19.5546	3205.78	-5.18489
															3205.78	-17.5546	3205.78	0.81511
															3205.78	-20.5546	3205.78	8.81511
															3205.79	-7.55463	3205.79	-0.18489
															3205.79	-18.5546	3205.79	-0.18489
															3205.79	-26.5546	3205.79	-0.18489
															3205.79	-25.5546	3205.79	-9.18489
															3205.79	-19.5546	3205.79	1.81511
															3205.8	-24.5546	3205.8	-4.18489
															3205.8	-26.5546	3205.8	-1.18489
															3205.8	-27.5546	3205.8	-0.18489
															3205.8	-27.5546	3205.8	-3.18489
															3205.81	-29.5546	3205.81	0.81511
															3205.81	-19.5546	3205.81	-3.18489
															3205.81	-25.5546	3205.81	-6.18489
															3205.81	-29.5546	3205.81	4.81511
															3205.81	-27.5546	3205.81	4.81511
															3205.82	-25.5546	3205.82	-3.18489
															3205.82	-30.5546	3205.82	1.81511
															3205.82	-29.5546	3205.82	-10.1849
															3205.82	-33.5546	3205.82	0.81511
															3205.83	-30.5546	3205.83	-2.18489
															3205.83	-25.5546	3205.83	1.81511
															3205.83	-26.5546	3205.83	-3.18489
															3205.83	-34.5546	3205.83	-8.18489
															3205.84	-31.5546	3205.84	-2.18489
															3205.84	-33.5546	3205.84	-3.18489
															3205.84	-30.5546	3205.84	-5.18489
															3205.84	-32.5546	3205.84	2.81511
															3205.84	-31.5546	3205.84	-5.18489
															3205.85	-34.5546	3205.85	-6.18489
															3205.85	-30.5546	3205.85	-2.18489
															3205.85	-30.5546	3205.85	-5.18489
															3205.85	-17.5546	3205.85	-5.18489
															3205.86	-41.5546	3205.86	-7.18489
															3205.86	-35.5546	3205.86	-3.18489
															3205.86	-36.5546	3205.86	-14.1849
															3205.86	-29.5546	3205.86	-11.1849
															3205.87	-41.5546	3205.87	-10.1849
															3205.87	-29.5546	3205.87	-11.1849
															3205.87	-26.5546	3205.87	-15.1849
															3205.87	-33.5546	3205.87	-1.18489
															3205.87	-27.5546	3205.87	-13.1849
															3205.88	-37.5546	3205.88	-11.1849
															3205.88	-34.5546	3205.88	-11.1849
															3205.88	-33.5546	3205.88	-16.1849
															3205.88	-28.5546	3205.88	-7.18489
															3205.89	-35.5546	3205.89	-22.1849
															3205.89	-38.5546	3205.89	-13.1849
															3205.89	-29.5546	3205.89	-12.1849
															3205.89	-36.5546	3205.89	-18.1849
															3205.89	-30.5546	3205.89	-17.1849
															3205.9	-33.5546	3205.9	-21.1849
															3205.9	-39.5546	3205.9	-24.1849
															3205.9	-46.5546	3205.9	-13.1849
															3205.9	-44.5546	3205.9	-22.1849
															3205.91	-35.5546	3205.91	-30.1849
															3205.91	-41.5546	3205.91	-19.1849
															3205.91	-37.5546	3205.91	-28.1849
															3205.91	-32.5546	3205.91	-28.1849
															3205.92	-45.5546	3205.92	-22.1849
															3205.92	-38.5546	3205.92	-28.1849
															3205.92	-41.5546	3205.92	-24.1849
															3205.92	-29.5546	3205.92	-19.1849
															3205.92	-38.5546	3205.92	-28.1849
															3205.93	-32.5546	3205.93	-35.1849
															3205.93	-38.5546	3205.93	-32.1849
															3205.93	-38.5546	3205.93	-35.1849
															3205.93	-40.5546	3205.93	-30.1849
															3205.94	-35.5546	3205.94	-24.1849
															3205.94	-39.5546	3205.94	-37.1849
															3205.94	-42.5546	3205.94	-33.1849
															3205.94	-34.5546	3205.94	-28.1849
															3205.95	-40.5546	3205.95	-30.1849
															3205.95	-47.5546	3205.95	-38.1849
															3205.95	-38.5546	3205.95	-27.1849
															3205.95	-32.5546	3205.95	-25.1849
															3205.95	-28.5546	3205.95	-31.1849
															3205.96	-35.5546	3205.96	-24.1849
															3205.96	-31.5546	3205.96	-31.1849
															3205.96	-35.5546	3205.96	-38.1849
															3205.96	-32.5546	3205.96	-31.1849
															3205.97	-29.5546	3205.97	-26.1849
															3205.97	-25.5546	3205.97	-37.1849
															3205.97	-35.5546	3205.97	-33.1849
															3205.97	-21.5546	3205.97	-35.1849
															3205.98	-27.5546	3205.98	-31.1849
															3205.98	-34.5546	3205.98	-30.1849
															3205.98	-35.5546	3205.98	-33.1849
															3205.98	-24.5546	3205.98	-29.1849
															3205.98	-24.5546	3205.98	-37.1849
															3205.99	-26.5546	3205.99	-30.1849
															3205.99	-18.5546	3205.99	-39.1849
															3205.99	-33.5546	3205.99	-43.1849
															3205.99	-24.5546	3205.99	-38.1849
															3206	-23.5546	3206	-35.1849
															3206	-24.5546	3206	-22.1849
															3206	-22.5546	3206	-42.1849
															3206	-27.5546	3206	-39.1849
															3206	-25.5546	3206	-47.1849
															3206.01	-38.5546	3206.01	-45.1849
															3206.01	-27.5546	3206.01	-40.1849
															3206.01	-34.5546	3206.01	-38.1849
															3206.01	-23.5546	3206.01	-37.1849
															3206.02	-23.5546	3206.02	-43.1849
															3206.02	-32.5546	3206.02	-35.1849
															3206.02	-29.5546	3206.02	-37.1849
															3206.02	-30.5546	3206.02	-47.1849
															3206.03	-29.5546	3206.03	-46.1849
															3206.03	-26.5546	3206.03	-39.1849
															3206.03	-24.5546	3206.03	-41.1849
															3206.03	-34.5546	3206.03	-47.1849
															3206.03	-31.5546	3206.03	-38.1849
															3206.04	-28.5546	3206.04	-51.1849
															3206.04	-37.5546	3206.04	-40.1849
															3206.04	-24.5546	3206.04	-31.1849
															3206.04	-22.5546	3206.04	-41.1849
															3206.05	-30.5546	3206.05	-50.1849
															3206.05	-34.5546	3206.05	-50.1849
															3206.05	-30.5546	3206.05	-49.1849
															3206.05	-30.5546	3206.05	-41.1849
															3206.06	-28.5546	3206.06	-45.1849
															3206.06	-19.5546	3206.06	-48.1849
															3206.06	-25.5546	3206.06	-42.1849
															3206.06	-27.5546	3206.06	-45.1849
															3206.06	-22.5546	3206.06	-47.1849
															3206.07	-38.5546	3206.07	-46.1849
															3206.07	-21.5546	3206.07	-43.1849
															3206.07	-26.5546	3206.07	-27.1849
															3206.07	-31.5546	3206.07	-37.1849
															3206.08	-24.5546	3206.08	-42.1849
															3206.08	-22.5546	3206.08	-40.1849
															3206.08	-30.5546	3206.08	-39.1849
															3206.08	-20.5546	3206.08	-36.1849
															3206.08	-29.5546	3206.08	-38.1849
															3206.09	-21.5546	3206.09	-39.1849
															3206.09	-27.5546	3206.09	-41.1849
															3206.09	-23.5546	3206.09	-38.1849
															3206.09	-26.5546	3206.09	-27.1849
															3206.1	-27.5546	3206.1	-33.1849
															3206.1	-16.5546	3206.1	-34.1849
															3206.1	-20.5546	3206.1	-26.1849
															3206.1	-16.5546	3206.1	-28.1849
															3206.11	-23.5546	3206.11	-33.1849
															3206.11	-20.5546	3206.11	-31.1849
															3206.11	-15.5546	3206.11	-32.1849
															3206.11	-18.5546	3206.11	-22.1849
															3206.11	-15.5546	3206.11	-24.1849
															3206.12	-5.55463	3206.12	-25.1849
															3206.12	-10.5546	3206.12	-23.1849
															3206.12	-12.5546	3206.12	-38.1849
															3206.12	-12.5546	3206.12	-17.1849
															3206.13	-6.55463	3206.13	-23.1849
															3206.13	-15.5546	3206.13	-25.1849
															3206.13	-10.5546	3206.13	-24.1849
															3206.13	-13.5546	3206.13	-24.1849
															3206.14	-3.55463	3206.14	-21.1849
															3206.14	-11.5546	3206.14	-16.1849
															3206.14	-5.55463	3206.14	-12.1849
															3206.14	0.44537	3206.14	-22.1849
															3206.14	5.44537	3206.14	-15.1849
															3206.15	-4.55463	3206.15	-17.1849
															3206.15	-3.55463	3206.15	-13.1849
															3206.15	-3.55463	3206.15	-23.1849
															3206.15	3.44537	3206.15	-11.1849
															3206.16	-1.55463	3206.16	-13.1849
															3206.16	8.44537	3206.16	-12.1849
															3206.16	-1.55463	3206.16	-2.18489
															3206.16	-0.55463	3206.16	-12.1849
															3206.16	-3.55463	3206.16	-13.1849
															3206.17	4.44537	3206.17	-9.18489
															3206.17	4.44537	3206.17	-6.18489
															3206.17	1.44537	3206.17	-12.1849
															3206.17	5.44537	3206.17	-8.18489
															3206.18	-1.55463	3206.18	-1.18489
															3206.18	7.44537	3206.18	-3.18489
															3206.18	0.44537	3206.18	-0.18489
															3206.18	-1.55463	3206.18	5.81511
															3206.19	3.44537	3206.19	0.81511
															3206.19	1.44537	3206.19	-4.18489
															3206.19	-0.55463	3206.19	-2.18489
															3206.19	-6.55463	3206.19	-0.18489
															3206.19	3.44537	3206.19	1.81511
															3206.2	4.44537	3206.2	3.81511
															3206.2	0.44537	3206.2	0.81511
															3206.2	-0.55463	3206.2	-3.18489
															3206.2	-7.55463	3206.2	0.81511
															3206.21	-4.55463	3206.21	5.81511
															3206.21	-5.55463	3206.21	1.81511
															3206.21	-3.55463	3206.21	13.8151
															3206.21	-6.55463	3206.21	-0.18489
															3206.22	-0.55463	3206.22	-14.1849
															3206.22	-6.55463	3206.22	-3.18489
															3206.22	-5.55463	3206.22	-6.18489
															3206.22	-15.5546	3206.22	-1.18489
															3206.22	-8.55463	3206.22	-0.18489
															3206.23	-5.55463	3206.23	-0.18489
															3206.23	-5.55463	3206.23	-3.18489
															3206.23	-9.55463	3206.23	-3.18489
															3206.23	-5.55463	3206.23	-2.18489
															3206.24	-2.55463	3206.24	-1.18489
															3206.24	-14.5546	3206.24	-2.18489
															3206.24	-0.55463	3206.24	-9.18489
															3206.24	-12.5546	3206.24	-0.18489
															3206.25	1.44537	3206.25	-3.18489
															3206.25	-12.5546	3206.25	-7.18489
															3206.25	-5.55463	3206.25	-7.18489
															3206.25	-14.5546	3206.25	-4.18489
															3206.25	-2.55463	3206.25	4.81511
															3206.26	-3.55463	3206.26	-0.18489
															3206.26	-4.55463	3206.26	-0.18489
															3206.26	-4.55463	3206.26	-3.18489
															3206.26	-6.55463	3206.26	-1.18489
															3206.27	-0.55463	3206.27	0.81511
															3206.27	-12.5546	3206.27	-3.18489
															3206.27	-13.5546	3206.27	-0.18489
															3206.27	0.44537	3206.27	-7.18489
															3206.27	-6.55463	3206.27	-3.18489
															3206.28	-9.55463	3206.28	2.81511
															3206.28	-2.55463	3206.28	-6.18489
															3206.28	-8.55463	3206.28	-9.18489
															3206.28	-11.5546	3206.28	5.81511
															3206.29	-8.55463	3206.29	0.81511
															3206.29	-3.55463	3206.29	0.81511
															3206.29	-11.5546	3206.29	1.81511
															3206.29	-11.5546	3206.29	-8.18489
															3206.3	-7.55463	3206.3	-6.18489
															3206.3	-9.55463	3206.3	-6.18489
															3206.3	0.44537	3206.3	-3.18489
															3206.3	-10.5546	3206.3	-8.18489
															3206.3	-9.55463	3206.3	-6.18489
															3206.31	-15.5546	3206.31	-15.1849
															3206.31	-5.55463	3206.31	-12.1849
															3206.31	-16.5546	3206.31	-14.1849
															3206.31	-10.5546	3206.31	-14.1849
															3206.32	-8.55463	3206.32	-9.18489
															3206.32	-11.5546	3206.32	-8.18489
															3206.32	-13.5546	3206.32	-0.18489
															3206.32	-8.55463	3206.32	-10.1849
															3206.33	-15.5546	3206.33	-13.1849
															3206.33	-17.5546	3206.33	-14.1849
															3206.33	-27.5546	3206.33	-14.1849
															3206.33	-10.5546	3206.33	-4.18489
															3206.33	-14.5546	3206.33	-16.1849
															3206.34	-10.5546	3206.34	-17.1849
															3206.34	-16.5546	3206.34	-13.1849
															3206.34	-10.5546	3206.34	-20.1849
															3206.34	-18.5546	3206.34	-9.18489
															3206.35	-18.5546	3206.35	-8.18489
															3206.35	-18.5546	3206.35	-14.1849
															3206.35	-12.5546	3206.35	-17.1849
															3206.35	-16.5546	3206.35	-11.1849
															3206.35	-9.55463	3206.35	-12.1849
															3206.36	-16.5546	3206.36	-3.18489
															3206.36	-6.55463	3206.36	-6.18489
															3206.36	-11.5546	3206.36	-3.18489
															3206.36	-8.55463	3206.36	-15.1849
															3206.37	-11.5546	3206.37	-7.18489
															3206.37	-9.55463	3206.37	-8.18489
															3206.37	-18.5546	3206.37	-26.1849
															3206.37	-18.5546	3206.37	-10.1849
															3206.38	-9.55463	3206.38	-3.18489
															3206.38	-11.5546	3206.38	-4.18489
															3206.38	1.44537	3206.38	3.81511
															3206.38	-8.55463	3206.38	-7.18489
															3206.38	-5.55463	3206.38	-3.18489
															3206.39	-19.5546	3206.39	-2.18489
															3206.39	-9.55463	3206.39	2.81511
															3206.39	-6.55463	3206.39	-13.1849
															3206.39	-1.55463	3206.39	1.81511
															3206.4	-5.55463	3206.4	-5.18489
															3206.4	0.44537	3206.4	-3.18489
															3206.4	-2.55463	3206.4	-5.18489
															3206.4	-2.55463	3206.4	-4.18489
															3206.41	-2.55463	3206.41	-3.18489
															3206.41	-6.55463	3206.41	-2.18489
															3206.41	2.44537	3206.41	-0.18489
															3206.41	-4.55463	3206.41	-9.18489
															3206.41	4.44537	3206.41	-0.18489
															3206.42	-9.55463	3206.42	-3.18489
															3206.42	7.44537	3206.42	2.81511
															3206.42	0.44537	3206.42	2.81511
															3206.42	2.44537	3206.42	8.81511
															3206.43	-4.55463	3206.43	0.81511
															3206.43	4.44537	3206.43	-0.18489
															3206.43	8.44537	3206.43	8.81511
															3206.43	3.44537	3206.43	-5.18489
															3206.44	4.44537	3206.44	0.81511
															3206.44	11.4454	3206.44	0.81511
															3206.44	9.44537	3206.44	1.81511
															3206.44	15.4454	3206.44	-1.18489
															3206.44	17.4454	3206.44	9.81511
															3206.45	22.4454	3206.45	7.81511
															3206.45	13.4454	3206.45	3.81511
															3206.45	18.4454	3206.45	7.81511
															3206.45	14.4454	3206.45	4.81511
															3206.46	16.4454	3206.46	1.81511
															3206.46	11.4454	3206.46	12.8151
															3206.46	18.4454	3206.46	8.81511
															3206.46	16.4454	3206.46	1.81511
															3206.46	23.4454	3206.46	4.81511
															3206.47	16.4454	3206.47	14.8151
															3206.47	21.4454	3206.47	12.8151
															3206.47	15.4454	3206.47	1.81511
															3206.47	12.4454	3206.47	6.81511
															3206.48	9.44537	3206.48	9.81511
															3206.48	16.4454	3206.48	3.81511
															3206.48	17.4454	3206.48	17.8151
															3206.48	14.4454	3206.48	12.8151
															3206.49	27.4454	3206.49	8.81511
															3206.49	12.4454	3206.49	9.81511
															3206.49	16.4454	3206.49	14.8151
															3206.49	10.4454	3206.49	8.81511
															3206.49	18.4454	3206.49	13.8151
															3206.5	8.44537	3206.5	14.8151
															3206.5	17.4454	3206.5	11.8151
															3206.5	15.4454	3206.5	12.8151
															3206.5	17.4454	3206.5	8.81511
															3206.51	12.4454	3206.51	5.81511
															3206.51	15.4454	3206.51	8.81511
															3206.51	7.44537	3206.51	9.81511
															3206.51	19.4454	3206.51	11.8151
															3206.52	5.44537	3206.52	15.8151
															3206.52	12.4454	3206.52	16.8151
															3206.52	15.4454	3206.52	9.81511
															3206.52	21.4454	3206.52	8.81511
															3206.52	13.4454	3206.52	3.81511
															3206.53	15.4454	3206.53	9.81511
															3206.53	18.4454	3206.53	10.8151
															3206.53	15.4454	3206.53	5.81511
															3206.53	12.4454	3206.53	11.8151
															3206.54	12.4454	3206.54	6.81511
															3206.54	16.4454	3206.54	5.81511
															3206.54	16.4454	3206.54	8.81511
															3206.54	13.4454	3206.54	13.8151
															3206.55	7.44537	3206.55	12.8151
															3206.55	13.4454	3206.55	12.8151
															3206.55	15.4454	3206.55	16.8151
															3206.55	24.4454	3206.55	11.8151
															3206.55	11.4454	3206.55	-0.18489
															3206.56	15.4454	3206.56	13.8151
															3206.56	22.4454	3206.56	13.8151
															3206.56	20.4454	3206.56	21.8151
															3206.56	12.4454	3206.56	13.8151
															3206.57	14.4454	3206.57	7.81511
															3206.57	27.4454	3206.57	16.8151
															3206.57	16.4454	3206.57	13.8151
															3206.57	23.4454	3206.57	14.8151
															3206.57	12.4454	3206.57	15.8151
															3206.58	21.4454	3206.58	12.8151
															3206.58	25.4454	3206.58	14.8151
															3206.58	21.4454	3206.58	18.8151
															3206.58	30.4454	3206.58	-2.18489
															3206.59	14.4454	3206.59	7.81511
															3206.59	19.4454	3206.59	14.8151
															3206.59	17.4454	3206.59	17.8151
															3206.59	18.4454	3206.59	9.81511
															3206.6	17.4454	3206.6	10.8151
															3206.6	23.4454	3206.6	12.8151
															3206.6	29.4454	3206.6	4.81511
															3206.6	23.4454	3206.6	13.8151
															3206.6	21.4454	3206.6	10.8151
															3206.61	28.4454	3206.61	9.81511
															3206.61	25.4454	3206.61	10.8151
															3206.61	22.4454	3206.61	8.81511
															3206.61	25.4454	3206.61	3.81511
															3206.62	22.4454	3206.62	10.8151
															3206.62	23.4454	3206.62	6.81511
															3206.62	21.4454	3206.62	16.8151
															3206.62	25.4454	3206.62	3.81511
															3206.63	22.4454	3206.63	-2.18489
															3206.63	30.4454	3206.63	3.81511
															3206.63	18.4454	3206.63	5.81511
															3206.63	17.4454	3206.63	5.81511
															3206.63	15.4454	3206.63	8.81511
															3206.64	21.4454	3206.64	0.81511
															3206.64	26.4454	3206.64	0.81511
															3206.64	18.4454	3206.64	6.81511
															3206.64	26.4454	3206.64	5.81511
															3206.65	14.4454	3206.65	-0.18489
															3206.65	16.4454	3206.65	0.81511
															3206.65	7.44537	3206.65	12.8151
															3206.65	12.4454	3206.65	2.81511
															3206.65	19.4454	3206.65	-0.18489
															3206.66	16.4454	3206.66	1.81511
															3206.66	8.44537	3206.66	3.81511
															3206.66	17.4454	3206.66	-0.18489
															3206.66	12.4454	3206.66	4.81511
															3206.67	16.4454	3206.67	0.81511
															3206.67	11.4454	3206.67	3.81511
															3206.67	15.4454	3206.67	7.81511
															3206.67	12.4454	3206.67	0.81511
															3206.68	15.4454	3206.68	8.81511
															3206.68	10.4454	3206.68	-1.18489
															3206.68	12.4454	3206.68	5.81511
															3206.68	10.4454	3206.68	2.81511
															3206.68	15.4454	3206.68	-2.18489
															3206.69	18.4454	3206.69	-0.18489
															3206.69	11.4454	3206.69	-2.18489
															3206.69	4.44537	3206.69	-11.1849
															3206.69	5.44537	3206.69	-0.18489
															3206.7	10.4454	3206.7	7.81511
															3206.7	12.4454	3206.7	1.81511
															3206.7	8.44537	3206.7	-1.18489
															3206.7	8.44537	3206.7	12.8151
															3206.71	6.44537	3206.71	2.81511
															3206.71	9.44537	3206.71	1.81511
															3206.71	-0.55463	3206.71	2.81511
															3206.71	0.44537	3206.71	-3.18489
															3206.71	6.44537	3206.71	-3.18489
															3206.72	13.4454	3206.72	4.81511
															3206.72	7.44537	3206.72	-3.18489
															3206.72	5.44537	3206.72	-12.1849
															3206.72	3.44537	3206.72	-3.18489
															3206.73	6.44537	3206.73	-5.18489
															3206.73	2.44537	3206.73	-2.18489
															3206.73	6.44537	3206.73	-0.18489
															3206.73	-0.55463	3206.73	-12.1849
															3206.73	6.44537	3206.73	-8.18489
															3206.74	2.44537	3206.74	-11.1849
															3206.74	-2.55463	3206.74	-6.18489
															3206.74	4.44537	3206.74	-9.18489
															3206.74	2.44537	3206.74	-8.18489
															3206.75	-5.55463	3206.75	-11.1849
															3206.75	2.44537	3206.75	-9.18489
															3206.75	-3.55463	3206.75	-13.1849
															3206.75	7.44537	3206.75	-15.1849
															3206.76	-14.5546	3206.76	-17.1849
															3206.76	1.44537	3206.76	-17.1849
															3206.76	2.44537	3206.76	-12.1849
															3206.76	2.44537	3206.76	-19.1849
															3206.76	1.44537	3206.76	-22.1849
															3206.77	-2.55463	3206.77	-25.1849
															3206.77	0.44537	3206.77	-25.1849
															3206.77	0.44537	3206.77	-25.1849
															3206.77	4.44537	3206.77	-21.1849
															3206.78	-10.5546	3206.78	-27.1849
															3206.78	-2.55463	3206.78	-26.1849
															3206.78	5.44537	3206.78	-16.1849
															3206.78	4.44537	3206.78	-23.1849
															3206.79	-1.55463	3206.79	-33.1849
															3206.79	2.44537	3206.79	-30.1849
															3206.79	0.44537	3206.79	-27.1849
															3206.79	5.44537	3206.79	-35.1849
															3206.79	2.44537	3206.79	-29.1849
															3206.8	4.44537	3206.8	-32.1849
															3206.8	-1.55463	3206.8	-30.1849
															3206.8	5.44537	3206.8	-21.1849
															3206.8	7.44537	3206.8	-22.1849
															3206.81	11.4454	3206.81	-27.1849
															3206.81	2.44537	3206.81	-28.1849
															3206.81	6.44537	3206.81	-37.1849
															3206.81	13.4454	3206.81	-30.1849
															3206.82	11.4454	3206.82	-30.1849
															3206.82	1.44537	3206.82	-15.1849
															3206.82	8.44537	3206.82	-26.1849
															3206.82	9.44537	3206.82	-33.1849
															3206.82	15.4454	3206.82	-26.1849
															3206.83	13.4454	3206.83	-20.1849
															3206.83	14.4454	3206.83	-29.1849
															3206.83	6.44537	3206.83	-19.1849
															3206.83	9.44537	3206.83	-28.1849
															3206.84	14.4454	3206.84	-20.1849
															3206.84	4.44537	3206.84	-19.1849
															3206.84	13.4454	3206.84	-23.1849
															3206.84	-1.55463	3206.84	-16.1849
															3206.84	11.4454	3206.84	-22.1849
															3206.85	9.44537	3206.85	-14.1849
															3206.85	12.4454	3206.85	-12.1849
															3206.85	11.4454	3206.85	-26.1849
															3206.85	15.4454	3206.85	-14.1849
															3206.86	7.44537	3206.86	-20.1849
															3206.86	10.4454	3206.86	-21.1849
															3206.86	15.4454	3206.86	-13.1849
															3206.86	16.4454	3206.86	-15.1849
															3206.87	20.4454	3206.87	-8.18489
															3206.87	24.4454	3206.87	-13.1849
															3206.87	12.4454	3206.87	0.81511
															3206.87	17.4454	3206.87	-17.1849
															3206.87	16.4454	3206.87	-10.1849
															3206.88	14.4454	3206.88	-14.1849
															3206.88	10.4454	3206.88	-8.18489
															3206.88	20.4454	3206.88	-9.18489
															3206.88	17.4454	3206.88	-10.1849
															3206.89	16.4454	3206.89	-15.1849
															3206.89	15.4454	3206.89	-15.1849
															3206.89	13.4454	3206.89	-15.1849
															3206.89	9.44537	3206.89	-12.1849
															3206.9	14.4454	3206.9	-7.18489
															3206.9	16.4454	3206.9	-7.18489
															3206.9	6.44537	3206.9	1.81511
															3206.9	7.44537	3206.9	-6.18489
															3206.9	9.44537	3206.9	-10.1849
															3206.91	-0.55463	3206.91	-4.18489
															3206.91	5.44537	3206.91	3.81511
															3206.91	14.4454	3206.91	0.81511
															3206.91	4.44537	3206.91	-5.18489
															3206.92	13.4454	3206.92	-5.18489
															3206.92	2.44537	3206.92	-0.18489
															3206.92	7.44537	3206.92	-2.18489
															3206.92	-1.55463	3206.92	0.81511
															3206.92	5.44537	3206.92	-0.18489
															3206.93	8.44537	3206.93	-3.18489
															3206.93	1.44537	3206.93	-0.18489
															3206.93	5.44537	3206.93	2.81511
															3206.93	-2.55463	3206.93	-6.18489
															3206.94	0.44537	3206.94	1.81511
															3206.94	-7.55463	3206.94	6.81511
															3206.94	0.44537	3206.94	1.81511
															3206.94	-0.55463	3206.94	9.81511
															3206.95	-3.55463	3206.95	5.81511
															3206.95	-2.55463	3206.95	6.81511
															3206.95	4.44537	3206.95	10.8151
															3206.95	-7.55463	3206.95	2.81511
															3206.95	-6.55463	3206.95	4.81511
															3206.96	-8.55463	3206.96	4.81511
															3206.96	0.44537	3206.96	-6.18489
															3206.96	-3.55463	3206.96	3.81511
															3206.96	-1.55463	3206.96	2.81511
															3206.97	-1.55463	3206.97	4.81511
															3206.97	-7.55463	3206.97	4.81511
															3206.97	-3.55463	3206.97	5.81511
															3206.97	-5.55463	3206.97	18.8151
															3206.98	-8.55463	3206.98	5.81511
															3206.98	-2.55463	3206.98	3.81511
															3206.98	2.44537	3206.98	12.8151
															3206.98	-0.55463	3206.98	3.81511
															3206.98	0.44537	3206.98	10.8151
															3206.99	-6.55463	3206.99	9.81511
															3206.99	-2.55463	3206.99	7.81511
															3206.99	-6.55463	3206.99	5.81511
															3206.99	-0.55463	3206.99	9.81511
															3207	-0.55463	3207	5.81511
															3207	-9.55463	3207	5.81511
															3207	3.44537	3207	4.81511
															3207	2.44537	3207	3.81511
															3207	2.44537	3207	4.81511
															3207.01	-10.5546	3207.01	1.81511
															3207.01	2.44537	3207.01	8.81511
															3207.01	-3.55463	3207.01	-0.18489
															3207.01	-0.55463	3207.01	3.81511
															3207.02	5.44537	3207.02	12.8151
															3207.02	-1.55463	3207.02	5.81511
															3207.02	-2.55463	3207.02	5.81511
															3207.02	-0.55463	3207.02	9.81511
															3207.03	-5.55463	3207.03	9.81511
															3207.03	-2.55463	3207.03	5.81511
															3207.03	1.44537	3207.03	5.81511
															3207.03	-0.55463	3207.03	4.81511
															3207.03	-4.55463	3207.03	9.81511
															3207.04	-1.55463	3207.04	6.81511
															3207.04	1.44537	3207.04	7.81511
															3207.04	-1.55463	3207.04	8.81511
															3207.04	-8.55463	3207.04	2.81511
															3207.05	-8.55463	3207.05	8.81511
															3207.05	-8.55463	3207.05	8.81511
															3207.05	-4.55463	3207.05	8.81511
															3207.05	-11.5546	3207.05	-0.18489
															3207.06	-15.5546	3207.06	2.81511
															3207.06	-5.55463	3207.06	4.81511
															3207.06	-9.55463	3207.06	14.8151
															3207.06	-15.5546	3207.06	5.81511
															3207.06	-15.5546	3207.06	2.81511
															3207.07	-19.5546	3207.07	1.81511
															3207.07	-14.5546	3207.07	4.81511
															3207.07	-13.5546	3207.07	3.81511
															3207.07	-19.5546	3207.07	6.81511
															3207.08	-20.5546	3207.08	1.81511
															3207.08	-14.5546	3207.08	10.8151
															3207.08	-16.5546	3207.08	12.8151
															3207.08	-15.5546	3207.08	10.8151
															3207.09	-23.5546	3207.09	9.81511
															3207.09	-15.5546	3207.09	11.8151
															3207.09	-19.5546	3207.09	14.8151
															3207.09	-19.5546	3207.09	17.8151
															3207.09	-10.5546	3207.09	9.81511
															3207.1	-24.5546	3207.1	9.81511
															3207.1	-19.5546	3207.1	17.8151
															3207.1	-17.5546	3207.1	12.8151
															3207.1	-21.5546	3207.1	17.8151
															3207.11	-26.5546	3207.11	14.8151
															3207.11	-20.5546	3207.11	18.8151
															3207.11	-17.5546	3207.11	19.8151
															3207.11	-22.5546	3207.11	22.8151
															3207.11	-15.5546	3207.11	20.8151
															3207.12	-24.5546	3207.12	19.8151
															3207.12	-20.5546	3207.12	31.8151
															3207.12	-23.5546	3207.12	21.8151
															3207.12	-13.5546	3207.12	22.8151
															3207.13	-14.5546	3207.13	25.8151
															3207.13	-20.5546	3207.13	20.8151
															3207.13	-15.5546	3207.13	27.8151
															3207.13	-16.5546	3207.13	18.8151
															3207.14	-23.5546	3207.14	22.8151
															3207.14	-17.5546	3207.14	24.8151
															3207.14	-19.5546	3207.14	15.8151
															3207.14	-14.5546	3207.14	24.8151
															3207.14	-17.5546	3207.14	28.8151
															3207.15	-15.5546	3207.15	25.8151
															3207.15	-13.5546	3207.15	22.8151
															3207.15	-19.5546	3207.15	29.8151
															3207.15	-10.5546	3207.15	28.8151
															3207.16	-12.5546	3207.16	22.8151
															3207.16	-12.5546	3207.16	27.8151
															3207.16	-15.5546	3207.16	22.8151
															3207.16	-13.5546	3207.16	21.8151
															3207.17	-16.5546	3207.17	22.8151
															3207.17	-8.55463	3207.17	28.8151
															3207.17	-8.55463	3207.17	23.8151
															3207.17	-18.5546	3207.17	32.8151
															3207.17	-14.5546	3207.17	26.8151
															3207.18	-18.5546	3207.18	27.8151
															3207.18	-19.5546	3207.18	30.8151
															3207.18	-11.5546	3207.18	21.8151
															3207.18	-6.55463	3207.18	32.8151
															3207.19	-6.55463	3207.19	30.8151
															3207.19	-5.55463	3207.19	22.8151
															3207.19	-9.55463	3207.19	25.8151
															3207.19	-4.55463	3207.19	25.8151
															3207.19	-15.5546	3207.19	15.8151
															3207.2	-10.5546	3207.2	16.8151
															3207.2	-11.5546	3207.2	22.8151
															3207.2	-1.55463	3207.2	17.8151
															3207.2	-12.5546	3207.2	16.8151
															3207.21	-8.55463	3207.21	15.8151
															3207.21	-2.55463	3207.21	3.81511
															3207.21	-3.55463	3207.21	11.8151
															3207.21	-8.55463	3207.21	19.8151
															3207.22	-1.55463	3207.22	17.8151
															3207.22	0.44537	3207.22	9.81511
															3207.22	-7.55463	3207.22	21.8151
															3207.22	-1.55463	3207.22	10.8151
															3207.22	1.44537	3207.22	14.8151
															3207.23	-0.55463	3207.23	14.8151
															3207.23	3.44537	3207.23	11.8151
															3207.23	15.4454	3207.23	14.8151
															3207.23	4.44537	3207.23	17.8151
															3207.24	0.44537	3207.24	13.8151
															3207.24	-1.55463	3207.24	11.8151
															3207.24	2.44537	3207.24	18.8151
															3207.24	1.44537	3207.24	13.8151
															3207.25	12.4454	3207.25	21.8151
															3207.25	7.44537	3207.25	21.8151
															3207.25	11.4454	3207.25	19.8151
															3207.25	10.4454	3207.25	22.8151
															3207.25	2.44537	3207.25	24.8151
															3207.26	6.44537	3207.26	22.8151
															3207.26	2.44537	3207.26	28.8151
															3207.26	16.4454	3207.26	28.8151
															3207.26	15.4454	3207.26	21.8151
															3207.27	14.4454	3207.27	26.8151
															3207.27	9.44537	3207.27	24.8151
															3207.27	15.4454	3207.27	23.8151
															3207.27	10.4454	3207.27	24.8151
															3207.28	5.44537	3207.28	31.8151
															3207.28	18.4454	3207.28	23.8151
															3207.28	24.4454	3207.28	28.8151
															3207.28	13.4454	3207.28	21.8151
															3207.28	12.4454	3207.28	14.8151
															3207.29	16.4454	3207.29	26.8151
															3207.29	24.4454	3207.29	17.8151
															3207.29	14.4454	3207.29	27.8151
															3207.29	14.4454	3207.29	29.8151
															3207.3	14.4454	3207.3	23.8151
															3207.3	15.4454	3207.3	29.8151
															3207.3	17.4454	3207.3	38.8151
															3207.3	12.4454	3207.3	22.8151
															3207.3	20.4454	3207.3	20.8151
															3207.31	20.4454	3207.31	28.8151
															3207.31	23.4454	3207.31	19.8151
															3207.31	15.4454	3207.31	32.8151
															3207.31	15.4454	3207.31	21.8151
															3207.32	15.4454	3207.32	22.8151
															3207.32	20.4454	3207.32	24.8151
															3207.32	15.4454	3207.32	24.8151
															3207.32	27.4454	3207.32	28.8151
															3207.33	21.4454	3207.33	22.8151
															3207.33	29.4454	3207.33	25.8151
															3207.33	15.4454	3207.33	22.8151
															3207.33	22.4454	3207.33	22.8151
															3207.33	23.4454	3207.33	28.8151
															3207.34	26.4454	3207.34	21.8151
															3207.34	25.4454	3207.34	23.8151
															3207.34	21.4454	3207.34	28.8151
															3207.34	26.4454	3207.34	22.8151
															3207.35	26.4454	3207.35	9.81511
															3207.35	26.4454	3207.35	9.81511
															3207.35	22.4454	3207.35	13.8151
															3207.35	26.4454	3207.35	21.8151
															3207.36	30.4454	3207.36	12.8151
															3207.36	23.4454	3207.36	12.8151
															3207.36	21.4454	3207.36	10.8151
															3207.36	28.4454	3207.36	14.8151
															3207.36	27.4454	3207.36	16.8151
															3207.37	32.4454	3207.37	14.8151
															3207.37	26.4454	3207.37	9.81511
															3207.37	27.4454	3207.37	9.81511
															3207.37	24.4454	3207.37	13.8151
															3207.38	35.4454	3207.38	12.8151
															3207.38	28.4454	3207.38	-2.18489
															3207.38	32.4454	3207.38	12.8151
															3207.38	29.4454	3207.38	13.8151
															3207.38	32.4454	3207.38	13.8151
															3207.39	30.4454	3207.39	8.81511
															3207.39	29.4454	3207.39	2.81511
															3207.39	28.4454	3207.39	5.81511
															3207.39	23.4454	3207.39	8.81511
															3207.4	36.4454	3207.4	14.8151
															3207.4	37.4454	3207.4	5.81511
															3207.4	29.4454	3207.4	15.8151
															3207.4	29.4454	3207.4	12.8151
															3207.41	24.4454	3207.41	12.8151
															3207.41	34.4454	3207.41	7.81511
															3207.41	24.4454	3207.41	8.81511
															3207.41	30.4454	3207.41	17.8151
															3207.41	22.4454	3207.41	11.8151
															3207.42	32.4454	3207.42	14.8151
															3207.42	29.4454	3207.42	22.8151
															3207.42	28.4454	3207.42	9.81511
															3207.42	28.4454	3207.42	15.8151
															3207.43	28.4454	3207.43	26.8151
															3207.43	26.4454	3207.43	16.8151
															3207.43	30.4454	3207.43	23.8151
															3207.43	22.4454	3207.43	26.8151
															3207.44	35.4454	3207.44	21.8151
															3207.44	15.4454	3207.44	27.8151
															3207.44	25.4454	3207.44	24.8151
															3207.44	26.4454	3207.44	29.8151
															3207.44	22.4454	3207.44	29.8151
															3207.45	28.4454	3207.45	26.8151
															3207.45	19.4454	3207.45	29.8151
															3207.45	25.4454	3207.45	17.8151
															3207.45	20.4454	3207.45	23.8151
															3207.46	24.4454	3207.46	26.8151
															3207.46	32.4454	3207.46	28.8151
															3207.46	28.4454	3207.46	31.8151
															3207.46	30.4454	3207.46	35.8151
															3207.47	16.4454	3207.47	36.8151
															3207.47	28.4454	3207.47	33.8151
															3207.47	24.4454	3207.47	36.8151
															3207.47	22.4454	3207.47	28.8151
															3207.47	23.4454	3207.47	38.8151
															3207.48	26.4454	3207.48	30.8151
															3207.48	26.4454	3207.48	26.8151
															3207.48	21.4454	3207.48	31.8151
															3207.48	32.4454	3207.48	28.8151
															3207.49	20.4454	3207.49	38.8151
															3207.49	30.4454	3207.49	40.8151
															3207.49	25.4454	3207.49	43.8151
															3207.49	30.4454	3207.49	32.8151
															3207.49	23.4454	3207.49	36.8151
															3207.5	21.4454	3207.5	37.8151
															3207.5	25.4454	3207.5	37.8151
															3207.5	27.4454	3207.5	44.8151
															3207.5	25.4454	3207.5	45.8151
															3207.51	18.4454	3207.51	41.8151
															3207.51	21.4454	3207.51	41.8151
															3207.51	22.4454	3207.51	35.8151
															3207.51	22.4454	3207.51	31.8151
															3207.52	20.4454	3207.52	32.8151
															3207.52	19.4454	3207.52	30.8151
															3207.52	20.4454	3207.52	29.8151
															3207.52	26.4454	3207.52	29.8151
															3207.52	17.4454	3207.52	29.8151
															3207.53	16.4454	3207.53	35.8151
															3207.53	22.4454	3207.53	28.8151
															3207.53	18.4454	3207.53	28.8151
															3207.53	25.4454	3207.53	27.8151
															3207.54	21.4454	3207.54	25.8151
															3207.54	25.4454	3207.54	17.8151
															3207.54	20.4454	3207.54	28.8151
															3207.54	29.4454	3207.54	30.8151
															3207.55	19.4454	3207.55	20.8151
															3207.55	20.4454	3207.55	30.8151
															3207.55	25.4454	3207.55	22.8151
															3207.55	26.4454	3207.55	19.8151
															3207.55	23.4454	3207.55	22.8151
															3207.56	22.4454	3207.56	18.8151
															3207.56	25.4454	3207.56	15.8151
															3207.56	30.4454	3207.56	18.8151
															3207.56	22.4454	3207.56	16.8151
															3207.57	25.4454	3207.57	13.8151
															3207.57	22.4454	3207.57	3.81511
															3207.57	27.4454	3207.57	12.8151
															3207.57	21.4454	3207.57	13.8151
															3207.57	25.4454	3207.57	13.8151
															3207.58	26.4454	3207.58	6.81511
															3207.58	15.4454	3207.58	2.81511
															3207.58	15.4454	3207.58	12.8151
															3207.58	22.4454	3207.58	17.8151
															3207.59	14.4454	3207.59	12.8151
															3207.59	14.4454	3207.59	19.8151
															3207.59	14.4454	3207.59	3.81511
															3207.59	18.4454	3207.59	13.8151
															3207.6	16.4454	3207.6	19.8151
															3207.6	15.4454	3207.6	5.81511
															3207.6	6.44537	3207.6	10.8151
															3207.6	13.4454	3207.6	15.8151
															3207.6	9.44537	3207.6	12.8151
															3207.61	5.44537	3207.61	11.8151
															3207.61	-5.55463	3207.61	5.81511
															3207.61	8.44537	3207.61	18.8151
															3207.61	11.4454	3207.61	14.8151
															3207.62	6.44537	3207.62	16.8151
															3207.62	7.44537	3207.62	20.8151
															3207.62	16.4454	3207.62	8.81511
															3207.62	-1.55463	3207.62	10.8151
															3207.63	3.44537	3207.63	17.8151
															3207.63	1.44537	3207.63	12.8151
															3207.63	13.4454	3207.63	15.8151
															3207.63	10.4454	3207.63	19.8151
															3207.63	6.44537	3207.63	15.8151
															3207.64	7.44537	3207.64	16.8151
															3207.64	-2.55463	3207.64	15.8151
															3207.64	8.44537	3207.64	15.8151
															3207.64	-3.55463	3207.64	19.8151
															3207.65	0.44537	3207.65	14.8151
															3207.65	-8.55463	3207.65	19.8151
															3207.65	-0.55463	3207.65	19.8151
															3207.65	2.44537	3207.65	20.8151
															3207.66	-8.55463	3207.66	22.8151
															3207.66	4.44537	3207.66	17.8151
															3207.66	7.44537	3207.66	29.8151
															3207.66	4.44537	3207.66	22.8151
															3207.66	-5.55463	3207.66	24.8151
															3207.67	-0.55463	3207.67	22.8151
															3207.67	-7.55463	3207.67	31.8151
															3207.67	1.44537	3207.67	28.8151
															3207.67	6.44537	3207.67	22.8151
															3207.68	0.44537	3207.68	24.8151
															3207.68	-4.55463	3207.68	31.8151
															3207.68	1.44537	3207.68	28.8151
															3207.68	-1.55463	3207.68	26.8151
															3207.68	-4.55463	3207.68	27.8151
															3207.69	-3.55463	3207.69	34.8151
															3207.69	-3.55463	3207.69	31.8151
															3207.69	-2.55463	3207.69	31.8151
															3207.69	-3.55463	3207.69	25.8151
															3207.7	-1.55463	3207.7	27.8151
															3207.7	-4.55463	3207.7	29.8151
															3207.7	-13.5546	3207.7	25.8151
															3207.7	-4.55463	3207.7	29.8151
															3207.71	-5.55463	3207.71	26.8151
															3207.71	-5.55463	3207.71	17.8151
															3207.71	-17.5546	3207.71	17.8151
															3207.71	-11.5546	3207.71	22.8151
															3207.71	-7.55463	3207.71	23.8151
															3207.72	-12.5546	3207.72	25.8151
															3207.72	-7.55463	3207.72	29.8151
															3207.72	-13.5546	3207.72	26.8151
															3207.72	-8.55463	3207.72	24.8151
															3207.73	-9.55463	3207.73	24.8151
															3207.73	-7.55463	3207.73	30.8151
															3207.73	-13.5546	3207.73	23.8151
															3207.73	-4.55463	3207.73	20.8151
															3207.74	-1.55463	3207.74	25.8151
															3207.74	-1.55463	3207.74	21.8151
															3207.74	-14.5546	3207.74	19.8151
															3207.74	-8.55463	3207.74	16.8151
															3207.74	-10.5546	3207.74	21.8151
															3207.75	-8.55463	3207.75	23.8151
															3207.75	-12.5546	3207.75	28.8151
															3207.75	-9.55463	3207.75	24.8151
															3207.75	-11.5546	3207.75	21.8151
															3207.76	-6.55463	3207.76	21.8151
															3207.76	-19.5546	3207.76	15.8151
															3207.76	-16.5546	3207.76	26.8151
															3207.76	-21.5546	3207.76	26.8151
															3207.76	-17.5546	3207.76	19.8151
															3207.77	-18.5546	3207.77	24.8151
															3207.77	-17.5546	3207.77	29.8151
															3207.77	-20.5546	3207.77	21.8151
															3207.77	-22.5546	3207.77	14.8151
															3207.78	-30.5546	3207.78	24.8151
															3207.78	-23.5546	3207.78	20.8151
															3207.78	-18.5546	3207.78	22.8151
															3207.78	-24.5546	3207.78	24.8151
															3207.79	-20.5546	3207.79	18.8151
															3207.79	-27.5546	3207.79	22.8151
															3207.79	-25.5546	3207.79	18.8151
															3207.79	-29.5546	3207.79	21.8151
															3207.79	-23.5546	3207.79	19.8151
															3207.8	-31.5546	3207.8	14.8151
															3207.8	-23.5546	3207.8	19.8151
															3207.8	-25.5546	3207.8	24.8151
															3207.8	-15.5546	3207.8	14.8151
															3207.81	-37.5546	3207.81	23.8151
															3207.81	-30.5546	3207.81	24.8151
															3207.81	-24.5546	3207.81	17.8151
															3207.81	-20.5546	3207.81	24.8151
															3207.82	-26.5546	3207.82	16.8151
															3207.82	-27.5546	3207.82	12.8151
															3207.82	-28.5546	3207.82	20.8151
															3207.82	-32.5546	3207.82	11.8151
															3207.82	-32.5546	3207.82	14.8151
															3207.83	-26.5546	3207.83	8.81511
															3207.83	-25.5546	3207.83	12.8151
															3207.83	-27.5546	3207.83	20.8151
															3207.83	-20.5546	3207.83	6.81511
															3207.84	-27.5546	3207.84	8.81511
															3207.84	-29.5546	3207.84	8.81511
															3207.84	-24.5546	3207.84	16.8151
															3207.84	-18.5546	3207.84	16.8151
															3207.84	-24.5546	3207.84	5.81511
															3207.85	-21.5546	3207.85	9.81511
															3207.85	-23.5546	3207.85	2.81511
															3207.85	-23.5546	3207.85	4.81511
															3207.85	-21.5546	3207.85	6.81511
															3207.86	-28.5546	3207.86	1.81511
															3207.86	-29.5546	3207.86	-1.18489
															3207.86	-25.5546	3207.86	8.81511
															3207.86	-22.5546	3207.86	4.81511
															3207.87	-23.5546	3207.87	2.81511
															3207.87	-25.5546	3207.87	0.81511
															3207.87	-22.5546	3207.87	-0.18489
															3207.87	-28.5546	3207.87	5.81511
															3207.87	-25.5546	3207.87	0.81511
															3207.88	-23.5546	3207.88	4.81511
															3207.88	-19.5546	3207.88	-6.18489
															3207.88	-22.5546	3207.88	-4.18489
															3207.88	-21.5546	3207.88	-2.18489
															3207.89	-16.5546	3207.89	0.81511
															3207.89	-19.5546	3207.89	-6.18489
															3207.89	-17.5546	3207.89	-2.18489
															3207.89	-21.5546	3207.89	-4.18489
															3207.9	-19.5546	3207.9	-3.18489
															3207.9	-23.5546	3207.9	-2.18489
															3207.9	-21.5546	3207.9	-7.18489
															3207.9	-15.5546	3207.9	-1.18489
															3207.9	-21.5546	3207.9	-5.18489
															3207.91	-14.5546	3207.91	-4.18489
															3207.91	-15.5546	3207.91	2.81511
															3207.91	-6.55463	3207.91	-6.18489
															3207.91	-24.5546	3207.91	-6.18489
															3207.92	-18.5546	3207.92	-4.18489
															3207.92	-17.5546	3207.92	-4.18489
															3207.92	-14.5546	3207.92	-14.1849
															3207.92	-16.5546	3207.92	-5.18489
															3207.93	-13.5546	3207.93	-8.18489
															3207.93	-15.5546	3207.93	-18.1849
															3207.93	-17.5546	3207.93	-2.18489
															3207.93	-2.55463	3207.93	-2.18489
															3207.93	-18.5546	3207.93	-8.18489
															3207.94	-14.5546	3207.94	-6.18489
															3207.94	-10.5546	3207.94	-9.18489
															3207.94	-10.5546	3207.94	-9.18489
															3207.94	-22.5546	3207.94	4.81511
															3207.95	-16.5546	3207.95	-0.18489
															3207.95	-14.5546	3207.95	-9.18489
															3207.95	-4.55463	3207.95	0.81511
															3207.95	-13.5546	3207.95	-0.18489
															3207.95	-14.5546	3207.95	-7.18489
															3207.96	-14.5546	3207.96	-3.18489
															3207.96	-11.5546	3207.96	-1.18489
															3207.96	-10.5546	3207.96	-10.1849
															3207.96	-12.5546	3207.96	0.81511
															3207.97	-15.5546	3207.97	-5.18489
															3207.97	-11.5546	3207.97	-8.18489
															3207.97	-10.5546	3207.97	-2.18489
															3207.97	-11.5546	3207.97	-0.18489
															3207.98	-20.5546	3207.98	-1.18489
															3207.98	-19.5546	3207.98	-10.1849
															3207.98	-15.5546	3207.98	-4.18489
															3207.98	-12.5546	3207.98	0.81511
															3207.98	-16.5546	3207.98	-0.18489
															3207.99	-14.5546	3207.99	-2.18489
															3207.99	-13.5546	3207.99	-1.18489
															3207.99	-14.5546	3207.99	5.81511
															3207.99	-15.5546	3207.99	2.81511
															3208	-16.5546	3208	-1.18489
															3208	-11.5546	3208	-1.18489
															3208	-14.5546	3208	-6.18489
															3208	-17.5546	3208	-2.18489
															3208.01	-14.5546	3208.01	3.81511
															3208.01	-12.5546	3208.01	-0.18489
															3208.01	-8.55463	3208.01	-1.18489
															3208.01	-12.5546	3208.01	6.81511
															3208.01	-7.55463	3208.01	-1.18489
															3208.02	-6.55463	3208.02	-1.18489
															3208.02	-5.55463	3208.02	2.81511
															3208.02	-8.55463	3208.02	3.81511
															3208.02	-1.55463	3208.02	-2.18489
															3208.03	-3.55463	3208.03	-0.18489
															3208.03	2.44537	3208.03	-10.1849
															3208.03	0.44537	3208.03	-8.18489
															3208.03	-6.55463	3208.03	-2.18489
															3208.03	-2.55463	3208.03	-6.18489
															3208.04	-13.5546	3208.04	-4.18489
															3208.04	0.44537	3208.04	-9.18489
															3208.04	-0.55463	3208.04	-13.1849
															3208.04	-1.55463	3208.04	-13.1849
															3208.05	-3.55463	3208.05	-16.1849
															3208.05	4.44537	3208.05	-16.1849
															3208.05	-9.55463	3208.05	-13.1849
															3208.05	-0.55463	3208.05	-10.1849
															3208.06	4.44537	3208.06	-16.1849
															3208.06	2.44537	3208.06	-21.1849
															3208.06	0.44537	3208.06	-19.1849
															3208.06	-5.55463	3208.06	-18.1849
															3208.06	-1.55463	3208.06	-9.18489
															3208.07	-7.55463	3208.07	-8.18489
															3208.07	4.44537	3208.07	-0.18489
															3208.07	4.44537	3208.07	-22.1849
															3208.07	-0.55463	3208.07	-15.1849
															3208.08	6.44537	3208.08	-6.18489
															3208.08	-2.55463	3208.08	-16.1849
															3208.08	5.44537	3208.08	-12.1849
															3208.08	-0.55463	3208.08	-20.1849
															3208.09	5.44537	3208.09	-18.1849
															3208.09	8.44537	3208.09	-23.1849
															3208.09	-2.55463	3208.09	-8.18489
															3208.09	3.44537	3208.09	-16.1849
															3208.09	-5.55463	3208.09	-14.1849
															3208.1	7.44537	3208.1	-5.18489
															3208.1	-2.55463	3208.1	-9.18489
															3208.1	3.44537	3208.1	-6.18489
															3208.1	-0.55463	3208.1	-12.1849
															3208.11	4.44537	3208.11	-10.1849
															3208.11	-2.55463	3208.11	-8.18489
															3208.11	-7.55463	3208.11	-6.18489
															3208.11	-7.55463	3208.11	-7.18489
															3208.12	-3.55463	3208.12	-14.1849
															3208.12	-1.55463	3208.12	-21.1849
															3208.12	-4.55463	3208.12	-11.1849
															3208.12	-4.55463	3208.12	-12.1849
															3208.12	-8.55463	3208.12	-18.1849
															3208.13	0.44537	3208.13	-18.1849
															3208.13	-7.55463	3208.13	-13.1849
															3208.13	-4.55463	3208.13	-9.18489
															3208.13	-11.5546	3208.13	-5.18489
															3208.14	-1.55463	3208.14	-14.1849
															3208.14	-19.5546	3208.14	-7.18489
															3208.14	-9.55463	3208.14	-18.1849
															3208.14	-10.5546	3208.14	-10.1849
															3208.14	7.44537	3208.14	-8.18489
															3208.15	-6.55463	3208.15	-25.1849
															3208.15	-5.55463	3208.15	-10.1849
															3208.15	-10.5546	3208.15	-12.1849
															3208.15	-8.55463	3208.15	-18.1849
															3208.16	-15.5546	3208.16	-16.1849
															3208.16	-10.5546	3208.16	-22.1849
															3208.16	-10.5546	3208.16	-16.1849
															3208.16	-9.55463	3208.16	-14.1849
															3208.17	-14.5546	3208.17	-15.1849
															3208.17	-11.5546	3208.17	-24.1849
															3208.17	-15.5546	3208.17	-16.1849
															3208.17	-11.5546	3208.17	-22.1849
															3208.17	-10.5546	3208.17	-15.1849
															3208.18	-11.5546	3208.18	-26.1849
															3208.18	-19.5546	3208.18	-25.1849
															3208.18	-16.5546	3208.18	-18.1849
															3208.18	-17.5546	3208.18	-22.1849
															3208.19	-13.5546	3208.19	-24.1849
															3208.19	-17.5546	3208.19	-18.1849
															3208.19	-18.5546	3208.19	-20.1849
															3208.19	-17.5546	3208.19	-22.1849
															3208.2	-18.5546	3208.2	-27.1849
															3208.2	-20.5546	3208.2	-31.1849
															3208.2	-23.5546	3208.2	-31.1849
															3208.2	-23.5546	3208.2	-26.1849
															3208.2	-18.5546	3208.2	-25.1849
															3208.21	-19.5546	3208.21	-27.1849
															3208.21	-17.5546	3208.21	-18.1849
															3208.21	-20.5546	3208.21	-22.1849
															3208.21	-17.5546	3208.21	-27.1849
															3208.22	-16.5546	3208.22	-25.1849
															3208.22	-21.5546	3208.22	-16.1849
															3208.22	-21.5546	3208.22	-28.1849
															3208.22	-19.5546	3208.22	-24.1849
															3208.22	-29.5546	3208.22	-23.1849
															3208.23	-18.5546	3208.23	-33.1849
															3208.23	-26.5546	3208.23	-28.1849
															3208.23	-14.5546	3208.23	-32.1849
															3208.23	-27.5546	3208.23	-28.1849
															3208.24	-26.5546	3208.24	-31.1849
															3208.24	-22.5546	3208.24	-25.1849
															3208.24	-26.5546	3208.24	-29.1849
															3208.24	-20.5546	3208.24	-31.1849
															3208.25	-27.5546	3208.25	-30.1849
															3208.25	-27.5546	3208.25	-33.1849
															3208.25	-30.5546	3208.25	-23.1849
															3208.25	-15.5546	3208.25	-29.1849
															3208.25	-23.5546	3208.25	-29.1849
															3208.26	-21.5546	3208.26	-29.1849
															3208.26	-23.5546	3208.26	-35.1849
															3208.26	-32.5546	3208.26	-30.1849
															3208.26	-25.5546	3208.26	-25.1849
															3208.27	-27.5546	3208.27	-25.1849
															3208.27	-25.5546	3208.27	-34.1849
															3208.27	-34.5546	3208.27	-30.1849
															3208.27	-21.5546	3208.27	-32.1849
															3208.28	-18.5546	3208.28	-35.1849
															3208.28	-29.5546	3208.28	-41.1849
															3208.28	-27.5546	3208.28	-36.1849
															3208.28	-29.5546	3208.28	-29.1849
															3208.28	-17.5546	3208.28	-30.1849
															3208.29	-24.5546	3208.29	-36.1849
															3208.29	-23.5546	3208.29	-34.1849
															3208.29	-33.5546	3208.29	-34.1849
															3208.29	-21.5546	3208.29	-26.1849
															3208.3	-21.5546	3208.3	-34.1849
															3208.3	-22.5546	3208.3	-36.1849
															3208.3	-26.5546	3208.3	-26.1849
															3208.3	-22.5546	3208.3	-29.1849
															3208.31	-25.5546	3208.31	-34.1849
															3208.31	-30.5546	3208.31	-30.1849
															3208.31	-31.5546	3208.31	-29.1849
															3208.31	-27.5546	3208.31	-24.1849
															3208.31	-16.5546	3208.31	-19.1849
															3208.32	-25.5546	3208.32	-25.1849
															3208.32	-26.5546	3208.32	-22.1849
															3208.32	-27.5546	3208.32	-24.1849
															3208.32	-23.5546	3208.32	-27.1849
															3208.33	-30.5546	3208.33	-12.1849
															3208.33	-24.5546	3208.33	-29.1849
															3208.33	-27.5546	3208.33	-11.1849
															3208.33	-32.5546	3208.33	-12.1849
															3208.33	-30.5546	3208.33	-14.1849
															3208.34	-27.5546	3208.34	-15.1849
															3208.34	-30.5546	3208.34	-20.1849
															3208.34	-16.5546	3208.34	-14.1849
															3208.34	-23.5546	3208.34	-21.1849
															3208.35	-30.5546	3208.35	-23.1849
															3208.35	-25.5546	3208.35	-11.1849
															3208.35	-25.5546	3208.35	-25.1849
															3208.35	-21.5546	3208.35	-10.1849
															3208.36	-23.5546	3208.36	-15.1849
															3208.36	-17.5546	3208.36	-12.1849
															3208.36	-21.5546	3208.36	-15.1849
															3208.36	-22.5546	3208.36	-17.1849
															3208.36	-24.5546	3208.36	-16.1849
															3208.37	-25.5546	3208.37	-23.1849
															3208.37	-31.5546	3208.37	-12.1849
															3208.37	-20.5546	3208.37	-8.18489
															3208.37	-18.5546	3208.37	-9.18489
															3208.38	-18.5546	3208.38	-12.1849
															3208.38	-19.5546	3208.38	-4.18489
															3208.38	-16.5546	3208.38	-13.1849
															3208.38	-17.5546	3208.38	-16.1849
															3208.39	-20.5546	3208.39	-13.1849
															3208.39	-30.5546	3208.39	-7.18489
															3208.39	-14.5546	3208.39	-1.18489
															3208.39	-18.5546	3208.39	-10.1849
															3208.39	-14.5546	3208.39	-1.18489
															3208.4	-22.5546	3208.4	-8.18489
															3208.4	-19.5546	3208.4	-11.1849
															3208.4	-17.5546	3208.4	0.81511
															3208.4	-12.5546	3208.4	-4.18489
															3208.41	-10.5546	3208.41	-6.18489
															3208.41	-12.5546	3208.41	3.81511
															3208.41	-14.5546	3208.41	-11.1849
															3208.41	-11.5546	3208.41	-3.18489
															3208.41	-12.5546	3208.41	2.81511
															3208.42	-10.5546	3208.42	-1.18489
															3208.42	-2.55463	3208.42	0.81511
															3208.42	-7.55463	3208.42	6.81511
															3208.42	-9.55463	3208.42	-0.18489
															3208.43	-17.5546	3208.43	11.8151
															3208.43	-21.5546	3208.43	-2.18489
															3208.43	-8.55463	3208.43	-1.18489
															3208.43	-3.55463	3208.43	9.81511
															3208.44	-3.55463	3208.44	6.81511
															3208.44	-7.55463	3208.44	4.81511
															3208.44	-0.55463	3208.44	2.81511
															3208.44	-1.55463	3208.44	0.81511
															3208.44	-6.55463	3208.44	1.81511
															3208.45	-11.5546	3208.45	0.81511
															3208.45	2.44537	3208.45	-0.18489
															3208.45	0.44537	3208.45	-4.18489
															3208.45	0.44537	3208.45	1.81511
															3208.46	-0.55463	3208.46	-2.18489
															3208.46	-3.55463	3208.46	-6.18489
															3208.46	2.44537	3208.46	-9.18489
															3208.46	4.44537	3208.46	2.81511
															3208.47	11.4454	3208.47	0.81511
															3208.47	2.44537	3208.47	7.81511
															3208.47	2.44537	3208.47	-4.18489
															3208.47	4.44537	3208.47	-3.18489
															3208.47	4.44537	3208.47	-1.18489
															3208.48	0.44537	3208.48	-0.18489
															3208.48	0.44537	3208.48	-2.18489
															3208.48	8.44537	3208.48	-0.18489
															3208.48	1.44537	3208.48	-2.18489
															3208.49	7.44537	3208.49	-8.18489
															3208.49	-8.55463	3208.49	5.81511
															3208.49	-1.55463	3208.49	0.81511
															3208.49	0.44537	3208.49	5.81511
															3208.5	-2.55463	3208.5	0.81511
															3208.5	4.44537	3208.5	5.81511
															3208.5	1.44537	3208.5	2.81511
															3208.5	5.44537	3208.5	0.81511
															3208.5	-3.55463	3208.5	3.81511
															3208.51	-3.55463	3208.51	1.81511
															3208.51	1.44537	3208.51	5.81511
															3208.51	10.4454	3208.51	8.81511
															3208.51	12.4454	3208.51	11.8151
															3208.52	9.44537	3208.52	8.81511
															3208.52	5.44537	3208.52	6.81511
															3208.52	6.44537	3208.52	3.81511
															3208.52	6.44537	3208.52	10.8151
															3208.52	16.4454	3208.52	14.8151
															3208.53	8.44537	3208.53	-4.18489
															3208.53	15.4454	3208.53	8.81511
															3208.53	10.4454	3208.53	15.8151
															3208.53	12.4454	3208.53	13.8151
															3208.54	8.44537	3208.54	19.8151
															3208.54	8.44537	3208.54	25.8151
															3208.54	15.4454	3208.54	18.8151
															3208.54	28.4454	3208.54	21.8151
															3208.55	13.4454	3208.55	23.8151
															3208.55	21.4454	3208.55	19.8151
															3208.55	20.4454	3208.55	17.8151
															3208.55	24.4454	3208.55	24.8151
															3208.55	20.4454	3208.55	22.8151
															3208.56	23.4454	3208.56	30.8151
															3208.56	25.4454	3208.56	22.8151
															3208.56	22.4454	3208.56	25.8151
															3208.56	34.4454	3208.56	27.8151
															3208.57	20.4454	3208.57	27.8151
															3208.57	23.4454	3208.57	29.8151
															3208.57	29.4454	3208.57	29.8151
															3208.57	27.4454	3208.57	32.8151
															3208.58	25.4454	3208.58	31.8151
															3208.58	26.4454	3208.58	43.8151
															3208.58	30.4454	3208.58	28.8151
															3208.58	25.4454	3208.58	25.8151
															3208.58	22.4454	3208.58	34.8151
															3208.59	27.4454	3208.59	33.8151
															3208.59	33.4454	3208.59	37.8151
															3208.59	26.4454	3208.59	29.8151
															3208.59	23.4454	3208.59	35.8151
															3208.6	28.4454	3208.6	33.8151
															3208.6	21.4454	3208.6	36.8151
															3208.6	29.4454	3208.6	47.8151
															3208.6	22.4454	3208.6	40.8151
															3208.6	24.4454	3208.6	42.8151
															3208.61	17.4454	3208.61	37.8151
															3208.61	22.4454	3208.61	44.8151
															3208.61	26.4454	3208.61	46.8151
															3208.61	15.4454	3208.61	44.8151
															3208.62	25.4454	3208.62	47.8151
															3208.62	30.4454	3208.62	50.8151
															3208.62	24.4454	3208.62	46.8151
															3208.62	30.4454	3208.62	42.8151
															3208.63	18.4454	3208.63	48.8151
															3208.63	22.4454	3208.63	37.8151
															3208.63	16.4454	3208.63	46.8151
															3208.63	30.4454	3208.63	51.8151
															3208.63	20.4454	3208.63	49.8151
															3208.64	21.4454	3208.64	45.8151
															3208.64	19.4454	3208.64	51.8151
															3208.64	22.4454	3208.64	49.8151
															3208.64	22.4454	3208.64	48.8151
															3208.65	16.4454	3208.65	58.8151
															3208.65	22.4454	3208.65	51.8151
															3208.65	13.4454	3208.65	48.8151
															3208.65	17.4454	3208.65	59.8151
															3208.66	14.4454	3208.66	54.8151
															3208.66	10.4454	3208.66	53.8151
															3208.66	10.4454	3208.66	56.8151
															3208.66	17.4454	3208.66	54.8151
															3208.66	13.4454	3208.66	51.8151
															3208.67	12.4454	3208.67	52.8151
															3208.67	14.4454	3208.67	55.8151
															3208.67	12.4454	3208.67	55.8151
															3208.67	13.4454	3208.67	57.8151
															3208.68	5.44537	3208.68	60.8151
															3208.68	8.44537	3208.68	66.8151
															3208.68	5.44537	3208.68	53.8151
															3208.68	9.44537	3208.68	56.8151
															3208.69	-0.55463	3208.69	49.8151
															3208.69	0.44537	3208.69	50.8151
															3208.69	6.44537	3208.69	65.8151
															3208.69	7.44537	3208.69	60.8151
															3208.69	2.44537	3208.69	58.8151
															3208.7	-0.55463	3208.7	64.8151
															3208.7	6.44537	3208.7	56.8151
															3208.7	-0.55463	3208.7	55.8151
															3208.7	-0.55463	3208.7	55.8151
															3208.71	-5.55463	3208.71	53.8151
															3208.71	6.44537	3208.71	48.8151
															3208.71	2.44537	3208.71	59.8151
															3208.71	4.44537	3208.71	56.8151
															3208.71	-2.55463	3208.71	54.8151
															3208.72	-3.55463	3208.72	57.8151
															3208.72	-8.55463	3208.72	57.8151
															3208.72	0.44537	3208.72	52.8151
															3208.72	2.44537	3208.72	50.8151
															3208.73	2.44537	3208.73	51.8151
															3208.73	-5.55463	3208.73	59.8151
															3208.73	6.44537	3208.73	51.8151
															3208.73	-3.55463	3208.73	54.8151
															3208.74	-0.55463	3208.74	55.8151
															3208.74	5.44537	3208.74	52.8151
															3208.74	10.4454	3208.74	57.8151
															3208.74	13.4454	3208.74	55.8151
															3208.74	7.44537	3208.74	56.8151
															3208.75	5.44537	3208.75	54.8151
															3208.75	3.44537	3208.75	47.8151
															3208.75	11.4454	3208.75	47.8151
															3208.75	12.4454	3208.75	51.8151
															3208.76	13.4454	3208.76	53.8151
															3208.76	15.4454	3208.76	44.8151
															3208.76	11.4454	3208.76	44.8151
															3208.76	16.4454	3208.76	40.8151
															3208.77	14.4454	3208.77	41.8151
															3208.77	25.4454	3208.77	48.8151
															3208.77	8.44537	3208.77	49.8151
															3208.77	21.4454	3208.77	36.8151
															3208.77	15.4454	3208.77	40.8151
															3208.78	18.4454	3208.78	52.8151
															3208.78	17.4454	3208.78	36.8151
															3208.78	20.4454	3208.78	35.8151
															3208.78	16.4454	3208.78	39.8151
															3208.79	26.4454	3208.79	40.8151
															3208.79	16.4454	3208.79	27.8151
															3208.79	20.4454	3208.79	41.8151
															3208.79	17.4454	3208.79	39.8151
															3208.79	20.4454	3208.79	30.8151
															3208.8	18.4454	3208.8	42.8151
															3208.8	25.4454	3208.8	36.8151
															3208.8	19.4454	3208.8	36.8151
															3208.8	18.4454	3208.8	29.8151
															3208.81	12.4454	3208.81	32.8151
															3208.81	20.4454	3208.81	30.8151
															3208.81	19.4454	3208.81	36.8151
															3208.81	17.4454	3208.81	32.8151
															3208.82	22.4454	3208.82	24.8151
															3208.82	13.4454	3208.82	32.8151
															3208.82	24.4454	3208.82	22.8151
															3208.82	22.4454	3208.82	26.8151
															3208.82	23.4454	3208.82	20.8151
															3208.83	22.4454	3208.83	10.8151
															3208.83	12.4454	3208.83	28.8151
															3208.83	16.4454	3208.83	27.8151
															3208.83	15.4454	3208.83	24.8151
															3208.84	9.44537	3208.84	25.8151
															3208.84	10.4454	3208.84	16.8151
															3208.84	23.4454	3208.84	24.8151
															3208.84	15.4454	3208.84	20.8151
															3208.85	15.4454	3208.85	24.8151
															3208.85	20.4454	3208.85	22.8151
															3208.85	14.4454	3208.85	31.8151
															3208.85	11.4454	3208.85	20.8151
															3208.85	10.4454	3208.85	18.8151
															3208.86	15.4454	3208.86	9.81511
															3208.86	13.4454	3208.86	21.8151
															3208.86	18.4454	3208.86	25.8151
															3208.86	14.4454	3208.86	16.8151
															3208.87	10.4454	3208.87	16.8151
															3208.87	14.4454	3208.87	14.8151
															3208.87	4.44537	3208.87	24.8151
															3208.87	9.44537	3208.87	24.8151
															3208.88	9.44537	3208.88	20.8151
															3208.88	15.4454	3208.88	20.8151
															3208.88	9.44537	3208.88	16.8151
															3208.88	17.4454	3208.88	26.8151
															3208.88	8.44537	3208.88	17.8151
															3208.89	11.4454	3208.89	7.81511
															3208.89	14.4454	3208.89	25.8151
															3208.89	20.4454	3208.89	22.8151
															3208.89	19.4454	3208.89	24.8151
															3208.9	17.4454	3208.9	21.8151
															3208.9	19.4454	3208.9	18.8151
															3208.9	10.4454	3208.9	21.8151
															3208.9	15.4454	3208.9	35.8151
															3208.9	17.4454	3208.9	32.8151
															3208.91	18.4454	3208.91	35.8151
															3208.91	14.4454	3208.91	23.8151
															3208.91	15.4454	3208.91	29.8151
															3208.91	21.4454	3208.91	35.8151
															3208.92	17.4454	3208.92	17.8151
															3208.92	15.4454	3208.92	24.8151
															3208.92	24.4454	3208.92	30.8151
															3208.92	21.4454	3208.92	33.8151
															3208.93	22.4454	3208.93	32.8151
															3208.93	13.4454	3208.93	34.8151
															3208.93	12.4454	3208.93	28.8151
															3208.93	10.4454	3208.93	30.8151
															3208.93	13.4454	3208.93	38.8151
															3208.94	14.4454	3208.94	37.8151
															3208.94	14.4454	3208.94	31.8151
															3208.94	17.4454	3208.94	33.8151
															3208.94	8.44537	3208.94	25.8151
															3208.95	11.4454	3208.95	22.8151
															3208.95	13.4454	3208.95	21.8151
															3208.95	20.4454	3208.95	29.8151
															3208.95	12.4454	3208.95	24.8151
															3208.96	17.4454	3208.96	20.8151
															3208.96	12.4454	3208.96	27.8151
															3208.96	15.4454	3208.96	20.8151
															3208.96	9.44537	3208.96	25.8151
															3208.96	12.4454	3208.96	17.8151
															3208.97	15.4454	3208.97	18.8151
															3208.97	12.4454	3208.97	16.8151
															3208.97	14.4454	3208.97	20.8151
															3208.97	13.4454	3208.97	17.8151
															3208.98	8.44537	3208.98	14.8151
															3208.98	11.4454	3208.98	15.8151
															3208.98	5.44537	3208.98	17.8151
															3208.98	17.4454	3208.98	18.8151
															3208.98	6.44537	3208.98	14.8151
															3208.99	10.4454	3208.99	18.8151
															3208.99	-4.55463	3208.99	11.8151
															3208.99	14.4454	3208.99	15.8151
															3208.99	14.4454	3208.99	18.8151
															3209	14.4454	3209	8.81511
															3209	17.4454	3209	14.8151
															3209	21.4454	3209	16.8151
															3209	15.4454	3209	19.8151
															3209.01	12.4454	3209.01	14.8151
															3209.01	10.4454	3209.01	21.8151
															3209.01	11.4454	3209.01	15.8151
															3209.01	20.4454	3209.01	13.8151
															3209.01	15.4454	3209.01	21.8151
															3209.02	7.44537	3209.02	11.8151
															3209.02	3.44537	3209.02	11.8151
															3209.02	11.4454	3209.02	14.8151
															3209.02	11.4454	3209.02	13.8151
															3209.03	2.44537	3209.03	19.8151
															3209.03	12.4454	3209.03	22.8151
															3209.03	3.44537	3209.03	20.8151
															3209.03	12.4454	3209.03	16.8151
															3209.04	5.44537	3209.04	17.8151
															3209.04	1.44537	3209.04	18.8151
															3209.04	4.44537	3209.04	11.8151
															3209.04	8.44537	3209.04	17.8151
															3209.04	7.44537	3209.04	16.8151
															3209.05	-0.55463	3209.05	12.8151
															3209.05	-0.55463	3209.05	16.8151
															3209.05	1.44537	3209.05	14.8151
															3209.05	12.4454	3209.05	16.8151
															3209.06	1.44537	3209.06	21.8151
															3209.06	8.44537	3209.06	26.8151
															3209.06	5.44537	3209.06	19.8151
															3209.06	-0.55463	3209.06	24.8151
															3209.07	1.44537	3209.07	26.8151
															3209.07	4.44537	3209.07	13.8151
															3209.07	6.44537	3209.07	24.8151
															3209.07	-1.55463	3209.07	28.8151
															3209.07	15.4454	3209.07	23.8151
															3209.08	0.44537	3209.08	30.8151
															3209.08	5.44537	3209.08	29.8151
															3209.08	-4.55463	3209.08	22.8151
															3209.08	-2.55463	3209.08	20.8151
															3209.09	0.44537	3209.09	25.8151
															3209.09	0.44537	3209.09	24.8151
															3209.09	9.44537	3209.09	26.8151
															3209.09	2.44537	3209.09	24.8151
															3209.09	4.44537	3209.09	26.8151
															3209.1	0.44537	3209.1	36.8151
															3209.1	-4.55463	3209.1	17.8151
															3209.1	4.44537	3209.1	20.8151
															3209.1	4.44537	3209.1	19.8151
															3209.11	5.44537	3209.11	21.8151
															3209.11	2.44537	3209.11	22.8151
															3209.11	-1.55463	3209.11	22.8151
															3209.11	1.44537	3209.11	17.8151
															3209.12	-9.55463	3209.12	21.8151
															3209.12	-5.55463	3209.12	20.8151
															3209.12	4.44537	3209.12	28.8151
															3209.12	2.44537	3209.12	17.8151
															3209.12	3.44537	3209.12	18.8151
															3209.13	-3.55463	3209.13	25.8151
															3209.13	2.44537	3209.13	10.8151
															3209.13	-9.55463	3209.13	16.8151
															3209.13	-6.55463	3209.13	22.8151
															3209.14	-7.55463	3209.14	13.8151
															3209.14	6.44537	3209.14	22.8151
															3209.14	6.44537	3209.14	12.8151
															3209.14	0.44537	3209.14	15.8151
															3209.15	-13.5546	3209.15	17.8151
															3209.15	-2.55463	3209.15	11.8151
															3209.15	-2.55463	3209.15	15.8151
															3209.15	-6.55463	3209.15	10.8151
															3209.15	-3.55463	3209.15	15.8151
															3209.16	0.44537	3209.16	9.81511
															3209.16	-7.55463	3209.16	18.8151
															3209.16	-2.55463	3209.16	15.8151
															3209.16	-4.55463	3209.16	12.8151
															3209.17	-6.55463	3209.17	22.8151
															3209.17	-0.55463	3209.17	17.8151
															3209.17	-3.55463	3209.17	15.8151
															3209.17	-4.55463	3209.17	15.8151
															3209.17	-11.5546	3209.17	17.8151
															3209.18	-4.55463	3209.18	21.8151
															3209.18	-6.55463	3209.18	28.8151
															3209.18	5.44537	3209.18	20.8151
															3209.18	-13.5546	3209.18	19.8151
															3209.19	-11.5546	3209.19	13.8151
															3209.19	-6.55463	3209.19	20.8151
															3209.19	-10.5546	3209.19	23.8151
															3209.19	-20.5546	3209.19	24.8151
															3209.2	-7.55463	3209.2	25.8151
															3209.2	-6.55463	3209.2	32.8151
															3209.2	-8.55463	3209.2	22.8151
															3209.2	-2.55463	3209.2	30.8151
															3209.2	-16.5546	3209.2	26.8151
															3209.21	-9.55463	3209.21	20.8151
															3209.21	-9.55463	3209.21	37.8151
															3209.21	-7.55463	3209.21	33.8151
															3209.21	-19.5546	3209.21	26.8151
															3209.22	-3.55463	3209.22	38.8151
															3209.22	-4.55463	3209.22	32.8151
															3209.22	-8.55463	3209.22	26.8151
															3209.22	-10.5546	3209.22	32.8151
															3209.23	-15.5546	3209.23	38.8151
															3209.23	-8.55463	3209.23	28.8151
															3209.23	-13.5546	3209.23	37.8151
															3209.23	-12.5546	3209.23	35.8151
															3209.23	-11.5546	3209.23	36.8151
															3209.24	-15.5546	3209.24	39.8151
															3209.24	-18.5546	3209.24	47.8151
															3209.24	-14.5546	3209.24	40.8151
															3209.24	-12.5546	3209.24	39.8151
															3209.25	-22.5546	3209.25	50.8151
															3209.25	-13.5546	3209.25	39.8151
															3209.25	-17.5546	3209.25	36.8151
															3209.25	-14.5546	3209.25	39.8151
															3209.26	-24.5546	3209.26	38.8151
															3209.26	-18.5546	3209.26	41.8151
															3209.26	-17.5546	3209.26	48.8151
															3209.26	-14.5546	3209.26	43.8151
															3209.26	-15.5546	3209.26	41.8151
															3209.27	-23.5546	3209.27	54.8151
															3209.27	-14.5546	3209.27	47.8151
															3209.27	-15.5546	3209.27	52.8151
															3209.27	-9.55463	3209.27	44.8151
															3209.28	-21.5546	3209.28	46.8151
															3209.28	-14.5546	3209.28	42.8151
															3209.28	-10.5546	3209.28	41.8151
															3209.28	-6.55463	3209.28	38.8151
															3209.28	-15.5546	3209.28	42.8151
															3209.29	-9.55463	3209.29	37.8151
															3209.29	-10.5546	3209.29	49.8151
															3209.29	-6.55463	3209.29	41.8151
															3209.29	-17.5546	3209.29	44.8151
															3209.3	-8.55463	3209.3	40.8151
															3209.3	-13.5546	3209.3	44.8151
															3209.3	-7.55463	3209.3	48.8151
															3209.3	-14.5546	3209.3	38.8151
															3209.31	-7.55463	3209.31	42.8151
															3209.31	-9.55463	3209.31	52.8151
															3209.31	-12.5546	3209.31	40.8151
															3209.31	-6.55463	3209.31	38.8151
															3209.31	-10.5546	3209.31	45.8151
															3209.32	-5.55463	3209.32	41.8151
															3209.32	-1.55463	3209.32	41.8151
															3209.32	-12.5546	3209.32	41.8151
															3209.32	-2.55463	3209.32	45.8151
															3209.33	-6.55463	3209.33	51.8151
															3209.33	7.44537	3209.33	44.8151
															3209.33	-1.55463	3209.33	48.8151
															3209.33	0.44537	3209.33	50.8151
															3209.34	4.44537	3209.34	43.8151
															3209.34	5.44537	3209.34	47.8151
															3209.34	2.44537	3209.34	48.8151
															3209.34	3.44537	3209.34	41.8151
															3209.34	-2.55463	3209.34	38.8151
															3209.35	2.44537	3209.35	51.8151
															3209.35	10.4454	3209.35	41.8151
															3209.35	9.44537	3209.35	47.8151
															3209.35	0.44537	3209.35	36.8151
															3209.36	6.44537	3209.36	43.8151
															3209.36	6.44537	3209.36	48.8151
															3209.36	18.4454	3209.36	40.8151
															3209.36	13.4454	3209.36	43.8151
															3209.36	12.4454	3209.36	37.8151
															3209.37	9.44537	3209.37	35.8151
															3209.37	17.4454	3209.37	51.8151
															3209.37	12.4454	3209.37	47.8151
															3209.37	11.4454	3209.37	39.8151
															3209.38	15.4454	3209.38	45.8151
															3209.38	23.4454	3209.38	45.8151
															3209.38	20.4454	3209.38	40.8151
															3209.38	20.4454	3209.38	43.8151
															3209.39	14.4454	3209.39	46.8151
															3209.39	17.4454	3209.39	40.8151
															3209.39	22.4454	3209.39	44.8151
															3209.39	11.4454	3209.39	48.8151
															3209.39	16.4454	3209.39	50.8151
															3209.4	7.44537	3209.4	42.8151
															3209.4	13.4454	3209.4	53.8151
															3209.4	17.4454	3209.4	48.8151
															3209.4	11.4454	3209.4	48.8151
															3209.41	11.4454	3209.41	46.8151
															3209.41	6.44537	3209.41	51.8151
															3209.41	17.4454	3209.41	54.8151
															3209.41	5.44537	3209.41	51.8151
															3209.42	11.4454	3209.42	53.8151
															3209.42	5.44537	3209.42	52.8151
															3209.42	12.4454	3209.42	49.8151
															3209.42	4.44537	3209.42	58.8151
															3209.42	11.4454	3209.42	53.8151
															3209.43	11.4454	3209.43	44.8151
															3209.43	10.4454	3209.43	58.8151
															3209.43	13.4454	3209.43	55.8151
															3209.43	10.4454	3209.43	53.8151
															3209.44	6.44537	3209.44	55.8151
															3209.44	-2.55463	3209.44	54.8151
															3209.44	12.4454	3209.44	56.8151
															3209.44	5.44537	3209.44	53.8151
															3209.45	3.44537	3209.45	57.8151
															3209.45	-1.55463	3209.45	45.8151
															3209.45	6.44537	3209.45	45.8151
															3209.45	-7.55463	3209.45	51.8151
															3209.45	0.44537	3209.45	53.8151
															3209.46	-12.5546	3209.46	48.8151
															3209.46	2.44537	3209.46	53.8151
															3209.46	-3.55463	3209.46	49.8151
															3209.46	-2.55463	3209.46	45.8151
															3209.47	-12.5546	3209.47	65.8151
															3209.47	-2.55463	3209.47	49.8151
															3209.47	-4.55463	3209.47	49.8151
															3209.47	-6.55463	3209.47	49.8151
															3209.47	-4.55463	3209.47	49.8151
															3209.48	-4.55463	3209.48	42.8151
															3209.48	-2.55463	3209.48	52.8151
															3209.48	-3.55463	3209.48	51.8151
															3209.48	-5.55463	3209.48	50.8151
															3209.49	1.44537	3209.49	54.8151
															3209.49	-10.5546	3209.49	54.8151
															3209.49	-2.55463	3209.49	38.8151
															3209.49	-10.5546	3209.49	44.8151
															3209.5	1.44537	3209.5	38.8151
															3209.5	-2.55463	3209.5	36.8151
															3209.5	-5.55463	3209.5	48.8151
															3209.5	-3.55463	3209.5	52.8151
															3209.5	-5.55463	3209.5	43.8151
															3209.51	-2.55463	3209.51	40.8151
															3209.51	-1.55463	3209.51	45.8151
															3209.51	-6.55463	3209.51	35.8151
															3209.51	-8.55463	3209.51	46.8151
															3209.52	-15.5546	3209.52	47.8151
															3209.52	-0.55463	3209.52	37.8151
															3209.52	-2.55463	3209.52	40.8151
															3209.52	-0.55463	3209.52	34.8151
															3209.53	-10.5546	3209.53	33.8151
															3209.53	-0.55463	3209.53	27.8151
															3209.53	-2.55463	3209.53	45.8151
															3209.53	-2.55463	3209.53	33.8151
															3209.53	-11.5546	3209.53	35.8151
															3209.54	2.44537	3209.54	36.8151
															3209.54	3.44537	3209.54	38.8151
															3209.54	-6.55463	3209.54	34.8151
															3209.54	-14.5546	3209.54	34.8151
															3209.55	1.44537	3209.55	34.8151
															3209.55	2.44537	3209.55	25.8151
															3209.55	6.44537	3209.55	34.8151
															3209.55	-2.55463	3209.55	33.8151
															3209.55	-10.5546	3209.55	28.8151
															3209.56	0.44537	3209.56	30.8151
															3209.56	-4.55463	3209.56	32.8151
															3209.56	1.44537	3209.56	44.8151
															3209.56	-3.55463	3209.56	32.8151
															3209.57	12.4454	3209.57	37.8151
															3209.57	-1.55463	3209.57	26.8151
															3209.57	-3.55463	3209.57	24.8151
[truncated: 129,076 more rows]

## Sheet: Figure 3
a																			b																			c
ocp		0		-0.1		-0.2		-0.3		-0.4		-0.5		-0.6		-0.7			ocp		0		-0.1		-0.2		-0.3		-0.4		-0.5		-0.6		-0.7			ocp		0		-0.1		-0.2		-0.3		-0.4
Wavenumber (cm-1)	Intensity(a.u.)	Wavenumber (cm-1)	Intensity(a.u.)	Wavenumber (cm-1)	Intensity(a.u.)	Wavenumber (cm-1)	Intensity(a.u.)	Wavenumber (cm-1)	Intensity(a.u.)	Wavenumber (cm-1)	Intensity(a.u.)	Wavenumber (cm-1)	Intensity(a.u.)	Wavenumber (cm-1)	Intensity(a.u.)	Wavenumber (cm-1)	Intensity(a.u.)		Wavenumber (cm-1)	Intensity(a.u.)	Wavenumber (cm-1)	Intensity(a.u.)	Wavenumber (cm-1)	Intensity(a.u.)	Wavenumber (cm-1)	Intensity(a.u.)	Wavenumber (cm-1)	Intensity(a.u.)	Wavenumber (cm-1)	Intensity(a.u.)	Wavenumber (cm-1)	Intensity(a.u.)	Wavenumber (cm-1)	Intensity(a.u.)	Wavenumber (cm-1)	Intensity(a.u.)		Wavenumber (cm-1)	Intensity(a.u.)	Wavenumber (cm-1)	Intensity(a.u.)	Wavenumber (cm-1)	Intensity(a.u.)	Wavenumber (cm-1)	Intensity(a.u.)	Wavenumber (cm-1)	Intensity(a.u.)	Wavenumber (cm-1)	Intensity(a.u.)
1400.13	-0.01777	1400.13	-0.01566	1400.13	-0.01398	1400.13	-0.01191	1400.13	-0.00998	1400.13	-0.00821	1400.13	-0.00624	1400.13	-0.00459	1400.13	-0.00286		1400.13	-0.00962	1400.13	0.00144152	1400.13	0.00189379	1400.13	0.00195343	1400.13	0.00174097	1400.13	0.00155182	1400.13	0.00229605	1400.13	0.00226837	1400.13	0.00358448		1400.13	-4.53487e-05	1400.13	-0.000386006	1400.13	-7.32532e-05	1400.13	0.000337436	1400.13	0.000203491	1400.13	0.000200341
1400.61	-0.01777	1400.61	-0.01565	1400.61	-0.01398	1400.61	-0.0119	1400.61	-0.00999	1400.61	-0.00821	1400.61	-0.00626	1400.61	-0.00461	1400.61	-0.00287		1400.61	-0.00967	1400.61	0.0014698	1400.61	0.00192504	1400.61	0.00200366	1400.61	0.0017729	1400.61	0.00156778	1400.61	0.00231674	1400.61	0.00226524	1400.61	0.00357894		1400.61	-3.67578e-05	1400.61	-0.00038733	1400.61	-6.50041e-05	1400.61	0.0003442	1400.61	0.000180519	1400.61	0.000189203
1401.09	-0.01777	1401.09	-0.01564	1401.09	-0.01399	1401.09	-0.0119	1401.09	-0.01	1401.09	-0.00822	1401.09	-0.00628	1401.09	-0.00463	1401.09	-0.00289		1401.09	-0.00971	1401.09	0.00149406	1401.09	0.00195177	1401.09	0.00204327	1401.09	0.00179812	1401.09	0.00158048	1401.09	0.00232743	1401.09	0.00226497	1401.09	0.00357529		1401.09	-3.09947e-05	1401.09	-0.000384847	1401.09	-5.74175e-05	1401.09	0.000352126	1401.09	0.000155824	1401.09	0.000174784
1401.57	-0.01779	1401.57	-0.01564	1401.57	-0.014	1401.57	-0.0119	1401.57	-0.01001	1401.57	-0.00822	1401.57	-0.00629	1401.57	-0.00466	1401.57	-0.0029		1401.57	-0.00974	1401.57	0.00151089	1401.57	0.00197004	1401.57	0.00206594	1401.57	0.00181223	1401.57	0.00158807	1401.57	0.002327	1401.57	0.00226717	1401.57	0.00357452		1401.57	-2.88218e-05	1401.57	-0.000378557	1401.57	-5.14541e-05	1401.57	0.00036151	1401.57	0.000132722	1401.57	0.00015884
1402.05	-0.0178	1402.05	-0.01565	1402.05	-0.01401	1402.05	-0.0119	1402.05	-0.01002	1402.05	-0.00823	1402.05	-0.0063	1402.05	-0.00468	1402.05	-0.0029		1402.05	-0.00977	1402.05	0.00151893	1402.05	0.00197779	1402.05	0.00206974	1402.05	0.0018139	1402.05	0.00158956	1402.05	0.00231647	1402.05	0.00227164	1402.05	0.00357653		1402.05	-3.04912e-05	1402.05	-0.00036889	1402.05	-4.7114e-05	1402.05	0.000372288	1402.05	0.000112836	1402.05	0.000142334
1402.54	-0.01782	1402.54	-0.01565	1402.54	-0.01402	1402.54	-0.01189	1402.54	-0.01002	1402.54	-0.00823	1402.54	-0.00629	1402.54	-0.00469	1402.54	-0.0029		1402.54	-0.00978	1402.54	0.00151873	1402.54	0.00197543	1402.54	0.00205662	1402.54	0.00180455	1402.54	0.00158524	1402.54	0.00229878	1402.54	0.0022775	1402.54	0.00358171		1402.54	-3.55257e-05	1402.54	-0.000357237	1402.54	-4.46624e-05	1402.54	0.000383165	1402.54	9.63976e-05	1402.54	0.000125994
1403.02	-0.01783	1403.02	-0.01566	1403.02	-0.01402	1403.02	-0.01189	1403.02	-0.01001	1403.02	-0.00823	1403.02	-0.00627	1403.02	-0.00468	1403.02	-0.00288		1403.02	-0.00978	1403.02	0.0015128	1403.02	0.00196518	1403.02	0.00203192	1403.02	0.00178771	1403.02	0.00157619	1403.02	0.0022779	1403.02	0.00228373	1403.02	0.00358929		1403.02	-4.28053e-05	1403.02	-0.000345285	1403.02	-4.44636e-05	1403.02	0.000392086	1403.02	8.30418e-05	1403.02	0.000110582
1403.5	-0.01784	1403.5	-0.01565	1403.5	-0.01403	1403.5	-0.01187	1403.5	-0.01	1403.5	-0.00822	1403.5	-0.00625	1403.5	-0.00467	1403.5	-0.00286		1403.5	-0.00977	1403.5	0.00150429	1403.5	0.0019506	1403.5	0.00200322	1403.5	0.00176861	1403.5	0.00156445	1403.5	0.00225831	1403.5	0.00228909	1403.5	0.00359828		1403.5	-5.05545e-05	1403.5	-0.000335551	1403.5	-4.66833e-05	1403.5	0.000395966	1403.5	7.17743e-05	1403.5	9.68616e-05
1403.98	-0.01785	1403.98	-0.01564	1403.98	-0.01402	1403.98	-0.01186	1403.98	-0.00998	1403.98	-0.00821	1403.98	-0.00622	1403.98	-0.00465	1403.98	-0.00284		1403.98	-0.00975	1403.98	0.00149683	1403.98	0.00193632	1403.98	0.00197866	1403.98	0.00175294	1403.98	0.00155325	1403.98	0.00224442	1403.98	0.00229259	1403.98	0.00360723		1403.98	-5.67202e-05	1403.98	-0.000329823	1403.98	-5.15535e-05	1403.98	0.000392518	1403.98	6.2429e-05	1403.98	8.58256e-05
1404.46	-0.01784	1404.46	-0.01563	1404.46	-0.01402	1404.46	-0.01184	1404.46	-0.00997	1404.46	-0.0082	1404.46	-0.0062	1404.46	-0.00463	1404.46	-0.00283		1404.46	-0.00973	1404.46	0.00149336	1404.46	0.00192621	1404.46	0.00196491	1404.46	0.00174489	1404.46	0.0015452	1404.46	0.00223936	1404.46	0.00229312	1404.46	0.00361435		1404.46	-5.94221e-05	1404.46	-0.000329393	1404.46	-5.80801e-05	1404.46	0.000380181	1404.46	5.53374e-05	1404.46	7.93301e-05
1404.95	-0.01784	1404.95	-0.01561	1404.95	-0.01401	1404.95	-0.01182	1404.95	-0.00997	1404.95	-0.00819	1404.95	-0.0062	1404.95	-0.00463	1404.95	-0.00283		1404.95	-0.00971	1404.95	0.00149547	1404.95	0.00192304	1404.95	0.00196478	1404.95	0.00174702	1404.95	0.00154221	1404.95	0.00224392	1404.95	0.00229042	1404.95	0.00361869		1404.95	-5.77599e-05	1404.95	-0.000334161	1404.95	-6.53685e-05	1404.95	0.000360615	1404.95	5.17584e-05	1404.95	7.83359e-05
1405.43	-0.01783	1405.43	-0.0156	1405.43	-0.014	1405.43	-0.01181	1405.43	-0.00998	1405.43	-0.00819	1405.43	-0.00621	1405.43	-0.00463	1405.43	-0.00285		1405.43	-0.00969	1405.43	0.00150315	1405.43	0.00192764	1405.43	0.00197813	1405.43	0.00175853	1405.43	0.0015448	1405.43	0.00225745	1405.43	0.00228456	1405.43	0.00362013		1405.43	-5.1932e-05	1405.43	-0.000342901	1405.43	-7.13317e-05	1405.43	0.00033717	1405.43	5.262e-05	1405.43	8.33732e-05
1405.91	-0.01783	1405.91	-0.01559	1405.91	-0.014	1405.91	-0.01182	1405.91	-0.00999	1405.91	-0.00819	1405.91	-0.00623	1405.91	-0.00465	1405.91	-0.00288		1405.91	-0.00966	1405.91	0.00151471	1405.91	0.00193899	1405.91	0.00200073	1405.91	0.00177673	1405.91	0.00155208	1405.91	0.0022768	1405.91	0.00227667	1405.91	0.00361916		1405.91	-4.33153e-05	1405.91	-0.000353264	1405.91	-7.43795e-05	1405.91	0.000314523	1405.91	5.84192e-05	1405.91	9.38457e-05
1406.39	-0.01783	1406.39	-0.01559	1406.39	-0.014	1406.39	-0.01182	1406.39	-0.01001	1406.39	-0.00819	1406.39	-0.00626	1406.39	-0.00467	1406.39	-0.00292		1406.39	-0.00964	1406.39	0.00152813	1406.39	0.00195459	1406.39	0.00202749	1406.39	0.00179759	1406.39	0.00156193	1406.39	0.00229878	1406.39	0.00226811	1406.39	0.00361676		1406.39	-3.36245e-05	1406.39	-0.000362766	1406.39	-7.3717e-05	1406.39	0.000297281	1406.39	6.90568e-05	1406.39	0.000108494
1406.88	-0.01783	1406.88	-0.01559	1406.88	-0.014	1406.88	-0.01183	1406.88	-0.01003	1406.88	-0.00819	1406.88	-0.00628	1406.88	-0.00469	1406.88	-0.00295		1406.88	-0.00962	1406.88	0.001541	1406.88	0.0019717	1406.88	0.00205343	1406.88	0.00181729	1406.88	0.001572	1406.88	0.00231947	1406.88	0.00226058	1406.88	0.00361408		1406.88	-2.45952e-05	1406.88	-0.000369354	1406.88	-6.92778e-05	1406.88	0.000288461	1406.88	8.31413e-05	1406.88	0.000125066
1407.36	-0.01784	1407.36	-0.01559	1407.36	-0.01401	1407.36	-0.01185	1407.36	-0.01003	1407.36	-0.00819	1407.36	-0.0063	1407.36	-0.0047	1407.36	-0.00297		1407.36	-0.00961	1407.36	0.00155162	1407.36	0.00198791	1407.36	0.00207507	1407.36	0.00183279	1407.36	0.00158058	1407.36	0.00233622	1407.36	0.00225528	1407.36	0.00361151		1407.36	-1.74334e-05	1407.36	-0.000372035	1407.36	-6.19562e-05	1407.36	0.000289489	1407.36	9.89164e-05	1407.36	0.000141671
1407.84	-0.01783	1407.84	-0.01559	1407.84	-0.01401	1407.84	-0.01185	1407.84	-0.01003	1407.84	-0.00819	1407.84	-0.0063	1407.84	-0.0047	1407.84	-0.00298		1407.84	-0.0096	1407.84	0.00155916	1407.84	0.00200176	1407.84	0.00209015	1407.84	0.00184244	1407.84	0.00158654	1407.84	0.00234709	1407.84	0.00225365	1407.84	0.0036091		1407.84	-1.28087e-05	1407.84	-0.000370744	1407.84	-5.25474e-05	1407.84	0.000300265	1407.84	0.000114427	1407.84	0.000155924
1408.32	-0.01783	1408.32	-0.01559	1408.32	-0.014	1408.32	-0.01186	1408.32	-0.01001	1408.32	-0.00817	1408.32	-0.00629	1408.32	-0.00468	1408.32	-0.00298		1408.32	-0.00959	1408.32	0.00156377	1408.32	0.00201248	1408.32	0.00209934	1408.32	0.00184611	1408.32	0.00159009	1408.32	0.00235148	1408.32	0.00225581	1408.32	0.00360677		1408.32	-1.08805e-05	1408.32	-0.000365911	1408.32	-4.19788e-05	1408.32	0.000318867	1408.32	0.000127883	1408.32	0.000166298
1408.8	-0.01782	1408.8	-0.01558	1408.8	-0.01399	1408.8	-0.01186	1408.8	-0.01	1408.8	-0.00816	1408.8	-0.00628	1408.8	-0.00466	1408.8	-0.00296		1408.8	-0.0096	1408.8	0.00156607	1408.8	0.00202014	1408.8	0.00210366	1408.8	0.00184517	1408.8	0.00159209	1408.8	0.00234995	1408.8	0.00226218	1408.8	0.00360423		1408.8	-1.14636e-05	1408.8	-0.00035919	1408.8	-3.06479e-05	1408.8	0.000342675	1408.8	0.000137926	1408.8	0.000171701
1409.29	-0.01782	1409.29	-0.01558	1409.29	-0.01399	1409.29	-0.01186	1409.29	-0.00998	1409.29	-0.00814	1409.29	-0.00625	1409.29	-0.00464	1409.29	-0.00294		1409.29	-0.00961	1409.29	0.00156715	1409.29	0.00202573	1409.29	0.0021052	1409.29	0.00184161	1409.29	0.00159345	1409.29	0.00234445	1409.29	0.0022716	1409.29	0.00360152		1409.29	-1.39284e-05	1409.29	-0.000352171	1409.29	-1.89854e-05	1409.29	0.000368342	1409.29	0.000143859	1409.29	0.000171701
1409.77	-0.01782	1409.77	-0.01559	1409.77	-0.01398	1409.77	-0.01186	1409.77	-0.00996	1409.77	-0.00813	1409.77	-0.00623	1409.77	-0.00463	1409.77	-0.00291		1409.77	-0.00964	1409.77	0.0015679	1409.77	0.00203032	1409.77	0.00210586	1409.77	0.00183789	1409.77	0.00159495	1409.77	0.00233696	1409.77	0.00228296	1409.77	0.00359915		1409.77	-1.7546e-05	1409.77	-0.000346278	1409.77	-7.45509e-06	1409.77	0.000392385	1409.77	0.00014588	1409.77	0.000167094
1410.25	-0.01782	1410.25	-0.01559	1410.25	-0.01397	1410.25	-0.01186	1410.25	-0.00996	1410.25	-0.00813	1410.25	-0.00622	1410.25	-0.00462	1410.25	-0.0029		1410.25	-0.00966	1410.25	0.00156865	1410.25	0.00203488	1410.25	0.00210743	1410.25	0.00183592	1410.25	0.00159701	1410.25	0.0023301	1410.25	0.00229462	1410.25	0.00359788		1410.25	-2.14218e-05	1410.25	-0.000342703	1410.25	3.61162e-06	1410.25	0.000411753	1410.25	0.000145019	1410.25	0.000159669
1410.73	-0.01783	1410.73	-0.01561	1410.73	-0.01397	1410.73	-0.01186	1410.73	-0.00996	1410.73	-0.00813	1410.73	-0.00621	1410.73	-0.00463	1410.73	-0.00289		1410.73	-0.00969	1410.73	0.00156942	1410.73	0.00204034	1410.73	0.00211022	1410.73	0.00183649	1410.73	0.00159901	1410.73	0.00232506	1410.73	0.00230511	1410.73	0.00359835		1410.73	-2.47542e-05	1410.73	-0.000341974	1410.73	1.26905e-05	1410.73	0.000425053	1410.73	0.000143494	1410.73	0.000151814
1411.21	-0.01784	1411.21	-0.01562	1411.21	-0.01397	1411.21	-0.01186	1411.21	-0.00997	1411.21	-0.00815	1411.21	-0.00621	1411.21	-0.00465	1411.21	-0.0029		1411.21	-0.0097	1411.21	0.00156976	1411.21	0.00204617	1411.21	0.00211409	1411.21	0.00183885	1411.21	0.00160017	1411.21	0.00232257	1411.21	0.00231304	1411.21	0.00360088		1411.21	-2.70597e-05	1411.21	-0.000343894	1411.21	1.86217e-05	1411.21	0.00043162	1411.21	0.000142798	1411.21	0.000145847
1411.7	-0.01785	1411.7	-0.01563	1411.7	-0.01397	1411.7	-0.01187	1411.7	-0.00999	1411.7	-0.00817	1411.7	-0.00622	1411.7	-0.00468	1411.7	-0.00292		1411.7	-0.00971	1411.7	0.0015689	1411.7	0.00205213	1411.7	0.00211801	1411.7	0.00184178	1411.7	0.00159994	1411.7	0.00232217	1411.7	0.00231827	1411.7	0.00360469		1411.7	-2.81991e-05	1411.7	-0.000347934	1411.7	2.04442e-05	1411.7	0.000433013	1411.7	0.00014482	1411.7	0.000143627
1412.18	-0.01786	1412.18	-0.01564	1412.18	-0.01397	1412.18	-0.01187	1412.18	-0.01	1412.18	-0.00819	1412.18	-0.00624	1412.18	-0.0047	1412.18	-0.00294		1412.18	-0.0097	1412.18	0.00156668	1412.18	0.00205699	1412.18	0.00212094	1412.18	0.00184314	1412.18	0.00159808	1412.18	0.0023227	1412.18	0.00232077	1412.18	0.00360917		1412.18	-2.85105e-05	1412.18	-0.000352734	1412.18	1.76939e-05	1412.18	0.000431188	1412.18	0.000149725	1412.18	0.000145648
1412.66	-0.01786	1412.66	-0.01565	1412.66	-0.01397	1412.66	-0.01187	1412.66	-0.01001	1412.66	-0.00821	1412.66	-0.00625	1412.66	-0.00473	1412.66	-0.00296		1412.66	-0.00969	1412.66	0.00156268	1412.66	0.00205935	1412.66	0.00212198	1412.66	0.00184155	1412.66	0.00159485	1412.66	0.00232247	1412.66	0.0023215	1412.66	0.00361241		1412.66	-2.85701e-05	1412.66	-0.000358362	1412.66	1.12326e-05	1412.66	0.00042817	1412.66	0.000157382	1412.66	0.000151283
1413.14	-0.01786	1413.14	-0.01565	1413.14	-0.01397	1413.14	-0.01188	1413.14	-0.01001	1413.14	-0.00822	1413.14	-0.00626	1413.14	-0.00475	1413.14	-0.00298		1413.14	-0.00967	1413.14	0.00155714	1413.14	0.00205825	1413.14	0.00211998	1413.14	0.00183609	1413.14	0.00159043	1413.14	0.00232053	1413.14	0.0023215	1413.14	0.00361338		1413.14	-2.91398e-05	1413.14	-0.000364222	1413.14	2.65073e-06	1413.14	0.000425484	1413.14	0.000166862	1413.14	0.000159106
1413.63	-0.01785	1413.63	-0.01566	1413.63	-0.01397	1413.63	-0.01188	1413.63	-0.01	1413.63	-0.00822	1413.63	-0.00626	1413.63	-0.00475	1413.63	-0.00298		1413.63	-0.00964	1413.63	0.00154946	1413.63	0.00205236	1413.63	0.00211402	1413.63	0.00182694	1413.63	0.00158524	1413.63	0.00231547	1413.63	0.0023221	1413.63	0.00361134		1413.63	-3.08291e-05	1413.63	-0.000369916	1413.63	-6.06349e-06	1413.63	0.000423295	1413.63	0.000177336	1413.63	0.000167624
1414.11	-0.01785	1414.11	-0.01566	1414.11	-0.01397	1414.11	-0.01189	1414.11	-0.00999	1414.11	-0.00822	1414.11	-0.00625	1414.11	-0.00475	1414.11	-0.00298		1414.11	-0.00962	1414.11	0.00153892	1414.11	0.00204064	1414.11	0.00210276	1414.11	0.00181409	1414.11	0.00157905	1414.11	0.00230681	1414.11	0.00232387	1414.11	0.00360626		1414.11	-3.41214e-05	1414.11	-0.000375445	1414.11	-1.30878e-05	1414.11	0.000420608	1414.11	0.000188673	1414.11	0.000175745
1414.59	-0.01785	1414.59	-0.01567	1414.59	-0.01398	1414.59	-0.0119	1414.59	-0.00998	1414.59	-0.00822	1414.59	-0.00623	1414.59	-0.00474	1414.59	-0.00297		1414.59	-0.00961	1414.59	0.00152397	1414.59	0.00202257	1414.59	0.00208405	1414.59	0.00179783	1414.59	0.00157091	1414.59	0.00229342	1414.59	0.0023272	1414.59	0.00359925		1414.59	-3.9202e-05	1414.59	-0.000380212	1414.59	-1.70968e-05	1414.59	0.000416098	1414.59	0.000201866	1414.59	0.000183535
1415.07	-0.01785	1415.07	-0.01568	1415.07	-0.014	1415.07	-0.01191	1415.07	-0.00997	1415.07	-0.00821	1415.07	-0.00621	1415.07	-0.00473	1415.07	-0.00294		1415.07	-0.00959	1415.07	0.00150249	1415.07	0.00199743	1415.07	0.00205539	1415.07	0.00177713	1415.07	0.00155933	1415.07	0.00227457	1415.07	0.00233169	1415.07	0.00359217		1415.07	-4.60838e-05	1415.07	-0.000383059	1415.07	-1.74944e-05	1415.07	0.000407939	1415.07	0.000218906	1415.07	0.000192386
1415.55	-0.01786	1415.55	-0.01569	1415.55	-0.01401	1415.55	-0.01191	1415.55	-0.00995	1415.55	-0.00821	1415.55	-0.00619	1415.55	-0.00471	1415.55	-0.00291		1415.55	-0.00958	1415.55	0.00147279	1415.55	0.00196518	1415.55	0.00201394	1415.55	0.00175088	1415.55	0.00154347	1415.55	0.00224915	1415.55	0.00233696	1415.55	0.00358645		1415.55	-5.47069e-05	1415.55	-0.000382993	1415.55	-1.38829e-05	1415.55	0.000395602	1415.55	0.000242609	1415.55	0.000204419
1416.04	-0.01787	1416.04	-0.01571	1416.04	-0.01403	1416.04	-0.01192	1416.04	-0.00993	1416.04	-0.0082	1416.04	-0.00617	1416.04	-0.00469	1416.04	-0.00287		1416.04	-0.00957	1416.04	0.00143367	1416.04	0.0019264	1416.04	0.00195829	1416.04	0.00171702	1416.04	0.00152276	1416.04	0.00221691	1416.04	0.00234199	1416.04	0.00358385		1416.04	-6.49185e-05	1416.04	-0.000379054	1416.04	-5.86469e-06	1416.04	0.000379683	1416.04	0.000275332	1416.04	0.000222287
1416.52	-0.01787	1416.52	-0.01573	1416.52	-0.01404	1416.52	-0.01192	1416.52	-0.0099	1416.52	-0.00819	1416.52	-0.00614	1416.52	-0.00468	1416.52	-0.00283		1416.52	-0.00955	1416.52	0.00138575	1416.52	0.00188288	1416.52	0.00188857	1416.52	0.00167524	1416.52	0.00149805	1416.52	0.00217835	1416.52	0.00234599	1416.52	0.00358532		1416.52	-7.65788e-05	1416.52	-0.000371009	1416.52	7.09074e-06	1416.52	0.000362306	1416.52	0.000318336	1416.52	0.000248179
1417	-0.01787	1417	-0.01575	1417	-0.01405	1417	-0.0119	1417	-0.00987	1417	-0.00818	1417	-0.0061	1417	-0.00466	1417	-0.00278		1417	-0.00952	1417	0.00133209	1417	0.00183772	1417	0.0018093	1417	0.00162691	1417	0.00147162	1417	0.00213639	1417	0.00234782	1417	0.00359026		1417	-8.91908e-05	1417	-0.000359819	1417	2.56134e-05	1417	0.000347118	1417	0.000369834	1417	0.000282493
1417.48	-0.01787	1417.48	-0.01575	1417.48	-0.01405	1417.48	-0.01188	1417.48	-0.00984	1417.48	-0.00816	1417.48	-0.00606	1417.48	-0.00463	1417.48	-0.00273		1417.48	-0.00949	1417.48	0.00127883	1417.48	0.00179623	1417.48	0.00172962	1417.48	0.00157726	1417.48	0.00144752	1417.48	0.00209611	1417.48	0.00234658	1417.48	0.00359761		1417.48	-0.000101741	1417.48	-0.000348033	1417.48	4.93063e-05	1417.48	0.000338165	1417.48	0.000424223	1417.48	0.000323011
1417.96	-0.01785	1417.96	-0.01575	1417.96	-0.01403	1417.96	-0.01185	1417.96	-0.0098	1417.96	-0.00813	1417.96	-0.00602	1417.96	-0.0046	1417.96	-0.00267		1417.96	-0.00946	1417.96	0.00123444	1417.96	0.00176495	1417.96	0.00166316	1417.96	0.00153529	1417.96	0.00143036	1417.96	0.00206521	1417.96	0.00234166	1417.96	0.00360496		1417.96	-0.000112378	1417.96	-0.000338961	1417.96	7.64801e-05	1417.96	0.000339127	1417.96	0.000471389	1417.96	0.000363865
1418.45	-0.01783	1418.45	-0.01572	1418.45	-0.014	1418.45	-0.01181	1418.45	-0.00978	1418.45	-0.00809	1418.45	-0.00598	1418.45	-0.00457	1418.45	-0.00263		1418.45	-0.00944	1418.45	0.00120823	1418.45	0.00175062	1418.45	0.00162525	1418.45	0.00151158	1418.45	0.00142461	1418.45	0.00205103	1418.45	0.00233339	1418.45	0.00361007		1418.45	-0.00011885	1418.45	-0.000336379	1418.45	0.000102794	1418.45	0.000351363	1418.45	0.000499219	1418.45	0.000396232
1418.93	-0.0178	1418.93	-0.01569	1418.93	-0.01397	1418.93	-0.01177	1418.93	-0.00978	1418.93	-0.00806	1418.93	-0.00595	1418.93	-0.00455	1418.93	-0.00261		1418.93	-0.00942	1418.93	0.00120635	1418.93	0.0017562	1418.93	0.00162621	1418.93	0.00151405	1418.93	0.00143206	1418.93	0.00205759	1418.93	0.00232293	1418.93	0.00361114		1418.93	-0.000119492	1418.93	-0.000341544	1418.93	0.000122812	1418.93	0.000372354	1418.93	0.000499484	1418.93	0.000412549
1419.41	-0.01778	1419.41	-0.01565	1419.41	-0.01395	1419.41	-0.01175	1419.41	-0.0098	1419.41	-0.00803	1419.41	-0.00595	1419.41	-0.00455	1419.41	-0.00261		1419.41	-0.00943	1419.41	0.00122865	1419.41	0.00178013	1419.41	0.00166579	1419.41	0.00154301	1419.41	0.00145134	1419.41	0.00208299	1419.41	0.00231244	1419.41	0.00360847		1419.41	-0.000114581	1419.41	-0.000353032	1419.41	0.000132391	1419.41	0.000396597	1419.41	0.000472948	1419.41	0.000409697
1419.89	-0.01777	1419.89	-0.01563	1419.89	-0.01394	1419.89	-0.01174	1419.89	-0.00984	1419.89	-0.00802	1419.89	-0.00596	1419.89	-0.00456	1419.89	-0.00263		1419.89	-0.00945	1419.89	0.00126858	1419.89	0.00181562	1419.89	0.00173252	1419.89	0.00159113	1419.89	0.00147787	1419.89	0.00211965	1419.89	0.00230438	1419.89	0.00360393		1419.89	-0.000106189	1419.89	-0.00036644	1419.89	0.000130899	1419.89	0.000417922	1419.89	0.000429331	1419.89	0.000391954
1420.38	-0.01776	1420.38	-0.01563	1420.38	-0.01394	1420.38	-0.01175	1420.38	-0.00988	1420.38	-0.00803	1420.38	-0.00599	1420.38	-0.00459	1420.38	-0.00267		1420.38	-0.00949	1420.38	0.00131665	1420.38	0.00185419	1420.38	0.00180877	1420.38	0.00164603	1420.38	0.00150633	1420.38	0.00215781	1420.38	0.00229982	1420.38	0.00359958		1420.38	-9.73794e-05	1420.38	-0.000377465	1420.38	0.000121519	1420.38	0.000432714	1420.38	0.000380678	1420.38	0.000366219
1420.86	-0.01777	1420.86	-0.01564	1420.86	-0.01395	1420.86	-0.01177	1420.86	-0.00991	1420.86	-0.00804	1420.86	-0.00602	1420.86	-0.00461	1420.86	-0.00272		1420.86	-0.00953	1420.86	0.00136357	1420.86	0.0018879	1420.86	0.00187818	1420.86	0.00169563	1420.86	0.0015323	1420.86	0.00218977	1420.86	0.00229902	1420.86	0.00359751		1420.86	-9.06141e-05	1420.86	-0.000383721	1420.86	0.000108726	1420.86	0.000439878	1420.86	0.000336275	1420.86	0.000338994
1421.34	-0.01777	1421.34	-0.01565	1421.34	-0.01397	1421.34	-0.01179	1421.34	-0.00993	1421.34	-0.00806	1421.34	-0.00604	1421.34	-0.00462	1421.34	-0.00276		1421.34	-0.00956	1421.34	0.0014031	1421.34	0.00191236	1421.34	0.0019298	1421.34	0.00173222	1421.34	0.00155315	1421.34	0.00221145	1421.34	0.00230125	1421.34	0.00359815		1421.34	-8.72246e-05	1421.34	-0.000384814	1421.34	9.6497e-05	1421.34	0.000441006	1421.34	0.000300597	1421.34	0.000314125
1421.82	-0.01778	1421.82	-0.01567	1421.82	-0.01399	1421.82	-0.01181	1421.82	-0.00993	1421.82	-0.00808	1421.82	-0.00606	1421.82	-0.00462	1421.82	-0.00279		1421.82	-0.00958	1421.82	0.00143254	1421.82	0.00192611	1421.82	0.00195995	1421.82	0.00175278	1421.82	0.00156838	1421.82	0.00222301	1421.82	0.00230498	1421.82	0.00360112		1421.82	-8.7357e-05	1421.82	-0.000382331	1421.82	8.71181e-05	1421.82	0.000437888	1421.82	0.000274204	1421.82	0.000293037
1422.3	-0.01779	1422.3	-0.01568	1422.3	-0.014	1422.3	-0.01181	1422.3	-0.00992	1422.3	-0.0081	1422.3	-0.00606	1422.3	-0.0046	1422.3	-0.00281		1422.3	-0.00958	1422.3	0.00145167	1422.3	0.00193067	1422.3	0.00197097	1422.3	0.00175893	1422.3	0.00157832	1422.3	0.00222751	1422.3	0.00230911	1422.3	0.00360466		1422.3	-9.01507e-05	1422.3	-0.000378756	1422.3	8.049e-05	1422.3	0.000432681	1422.3	0.000255041	1422.3	0.000275033
1422.79	-0.0178	1422.79	-0.01568	1422.79	-0.01401	1422.79	-0.0118	1422.79	-0.00989	1422.79	-0.00811	1422.79	-0.00606	1422.79	-0.00458	1422.79	-0.00281		1422.79	-0.00958	1422.79	0.00146251	1422.79	0.0019292	1422.79	0.00196981	1422.79	0.00175624	1422.79	0.00158451	1422.79	0.00222984	1422.79	0.00231244	1422.79	0.00360747		1422.79	-9.38445e-05	1422.79	-0.000376902	1422.79	7.54859e-05	1422.79	0.000426645	1422.79	0.000240023	1422.79	0.000259086
1423.27	-0.0178	1423.27	-0.01566	1423.27	-0.01401	1423.27	-0.01179	1423.27	-0.00986	1423.27	-0.00812	1423.27	-0.00606	1423.27	-0.00454	1423.27	-0.00281		1423.27	-0.00957	1423.27	0.00146847	1423.27	0.00192667	1423.27	0.00196614	1423.27	0.00175178	1423.27	0.0015889	1423.27	0.00223483	1423.27	0.00231487	1423.27	0.00360817		1423.27	-9.62209e-05	1423.27	-0.00037859	1423.27	6.98853e-05	1423.27	0.00042094	1423.27	0.000226132	1423.27	0.000243968
1423.75	-0.0178	1423.75	-0.01564	1423.75	-0.01401	1423.75	-0.01177	1423.75	-0.00984	1423.75	-0.00812	1423.75	-0.00605	1423.75	-0.00451	1423.75	-0.00281		1423.75	-0.00955	1423.75	0.00147329	1423.75	0.0019275	1423.75	0.00196924	1423.75	0.00175268	1423.75	0.00159359	1423.75	0.00224602	1423.75	0.00231677	1423.75	0.00360623		1423.75	-9.53339e-05	1423.75	-0.000385277	1423.75	6.21639e-05	1423.75	0.000415932	1423.75	0.000210916	1423.75	0.000229282
1424.23	-0.0178	1424.23	-0.01561	1424.23	-0.01401	1424.23	-0.01175	1424.23	-0.00983	1424.23	-0.00812	1424.23	-0.00606	1424.23	-0.00449	1424.23	-0.00281		1424.23	-0.00954	1424.23	0.0014803	1424.23	0.00193486	1424.23	0.00198485	1424.23	0.00176362	1424.23	0.00159974	1424.23	0.00226348	1424.23	0.0023196	1424.23	0.00360249		1424.23	-9.02036e-05	1424.23	-0.000395473	1424.23	5.17584e-05	1424.23	0.000412184	1424.23	0.000193944	1424.23	0.000215723
1424.71	-0.01781	1424.71	-0.01559	1424.71	-0.014	1424.71	-0.01175	1424.71	-0.00983	1424.71	-0.00812	1424.71	-0.00607	1424.71	-0.00449	1424.71	-0.00282		1424.71	-0.00953	1424.71	0.00149112	1424.71	0.00194894	1424.71	0.00201308	1424.71	0.00178392	1424.71	0.00160765	1424.71	0.00228489	1424.71	0.0023244	1424.71	0.00359875		1424.71	-8.15642e-05	1424.71	-0.000407093	1424.71	3.99615e-05	1424.71	0.000409929	1424.71	0.00017611	1424.71	0.000204585
1425.2	-0.01781	1425.2	-0.01557	1425.2	-0.014	1425.2	-0.01175	1425.2	-0.00984	1425.2	-0.00812	1425.2	-0.0061	1425.2	-0.0045	1425.2	-0.00283		1425.2	-0.00953	1425.2	0.00150526	1425.2	0.00196711	1425.2	0.00204827	1425.2	0.00180974	1425.2	0.001616	1425.2	0.00230545	1425.2	0.00233183	1425.2	0.00359604		1425.2	-7.13547e-05	1425.2	-0.00041699	1425.2	2.85956e-05	1425.2	0.000409597	1425.2	0.000159735	1425.2	0.000197292
1425.68	-0.01782	1425.68	-0.01557	1425.68	-0.014	1425.68	-0.01176	1425.68	-0.00986	1425.68	-0.00812	1425.68	-0.00613	1425.68	-0.00452	1425.68	-0.00285		1425.68	-0.00953	1425.68	0.00152056	1425.68	0.00198518	1425.68	0.00208202	1425.68	0.00183419	1425.68	0.00162255	1425.68	0.00232067	1425.68	0.00234149	1425.68	0.00359567		1425.68	-6.18657e-05	1425.68	-0.000422419	1425.68	1.96158e-05	1425.68	0.000411355	1425.68	0.000146875	1425.68	0.00019517
1426.16	-0.01782	1426.16	-0.01557	1426.16	-0.014	1426.16	-0.01178	1426.16	-0.00988	1426.16	-0.00812	1426.16	-0.00615	1426.16	-0.00454	1426.16	-0.00287		1426.16	-0.00952	1426.16	0.00153396	1426.16	0.00199877	1426.16	0.00210646	1426.16	0.001851	1426.16	0.00162545	1426.16	0.00232746	1426.16	0.00235218	1426.16	0.00359718		1426.16	-5.49123e-05	1426.16	-0.000421856	1426.16	1.35189e-05	1426.16	0.000415766	1426.16	0.000138489	1426.16	0.000198187
1426.64	-0.01782	1426.64	-0.01558	1426.64	-0.014	1426.64	-0.0118	1426.64	-0.00989	1426.64	-0.00812	1426.64	-0.00617	1426.64	-0.00456	1426.64	-0.00288		1426.64	-0.00951	1426.64	0.00154277	1426.64	0.00200506	1426.64	0.00211608	1426.64	0.00185562	1426.64	0.00162252	1426.64	0.00232543	1426.64	0.00236228	1426.64	0.00360015		1426.64	-5.13956e-05	1426.64	-0.000414541	1426.64	9.50957e-06	1426.64	0.000422399	1426.64	0.000135075	1426.64	0.000206507
1427.13	-0.01782	1427.13	-0.01559	1427.13	-0.014	1427.13	-0.01181	1427.13	-0.00989	1427.13	-0.00812	1427.13	-0.00619	1427.13	-0.00457	1427.13	-0.00289		1427.13	-0.0095	1427.13	0.00154508	1427.13	0.00200322	1427.13	0.00210932	1427.13	0.00184734	1427.13	0.00161361	1427.13	0.0023157	1427.13	0.00237064	1427.13	0.00360346		1427.13	-5.13028e-05	1427.13	-0.000400373	1427.13	6.32865e-06	1427.13	0.000431487	1427.13	0.000136268	1427.13	0.000219933
1427.61	-0.01782	1427.61	-0.01561	1427.61	-0.014	1427.61	-0.01182	1427.61	-0.00989	1427.61	-0.00811	1427.61	-0.0062	1427.61	-0.00457	1427.61	-0.00288		1427.61	-0.00948	1427.61	0.00154069	1427.61	0.00199484	1427.61	0.00208875	1427.61	0.0018279	1427.61	0.00159994	1427.61	0.00230175	1427.61	0.00237627	1427.61	0.0036066		1427.61	-5.39387e-05	1427.61	-0.000379749	1427.61	3.01521e-06	1427.61	0.000442797	1427.61	0.000141505	1427.61	0.000238498
1428.09	-0.01781	1428.09	-0.01562	1428.09	-0.014	1428.09	-0.01182	1428.09	-0.00989	1428.09	-0.0081	1428.09	-0.00621	1428.09	-0.00457	1428.09	-0.00287		1428.09	-0.00947	1428.09	0.00153102	1428.09	0.00198359	1428.09	0.00205972	1428.09	0.00180202	1428.09	0.00158424	1428.09	0.00228736	1428.09	0.0023793	1428.09	0.00360957		1428.09	-5.80381e-05	1428.09	-0.000354489	1428.09	-1.09342e-06	1428.09	0.000455301	1428.09	0.000150189	1428.09	0.000262136
1428.57	-0.01781	1428.57	-0.01563	1428.57	-0.01401	1428.57	-0.01182	1428.57	-0.00989	1428.57	-0.00809	1428.57	-0.00622	1428.57	-0.00457	1428.57	-0.00284		1428.57	-0.00946	1428.57	0.00151882	1428.57	0.0019733	1428.57	0.00202942	1428.57	0.00177563	1428.57	0.00157024	1428.57	0.0022767	1428.57	0.00238017	1428.57	0.00361305		1428.57	-6.22366e-05	1428.57	-0.000327373	1428.57	-4.90381e-06	1428.57	0.000467972	1428.57	0.000161658	1428.57	0.000290185
1429.05	-0.0178	1429.05	-0.01564	1429.05	-0.01402	1429.05	-0.01182	1429.05	-0.0099	1429.05	-0.00808	1429.05	-0.00622	1429.05	-0.00458	1429.05	-0.00282		1429.05	-0.00946	1429.05	0.00150789	1429.05	0.00196788	1429.05	0.00200469	1429.05	0.00175467	1429.05	0.00156149	1429.05	0.002272	1429.05	0.00237943	1429.05	0.00361759		1429.05	-6.52164e-05	1429.05	-0.000301978	1429.05	-6.82556e-06	1429.05	0.000479217	1429.05	0.000176342	1429.05	0.000321818
1429.54	-0.01781	1429.54	-0.01566	1429.54	-0.01404	1429.54	-0.01183	1429.54	-0.00992	1429.54	-0.00808	1429.54	-0.00623	1429.54	-0.00459	1429.54	-0.00281		1429.54	-0.00947	1429.54	0.0015016	1429.54	0.00196901	1429.54	0.00199014	1429.54	0.0017431	1429.54	0.00156026	1429.54	0.00227443	1429.54	0.00237737	1429.54	0.00362354		1429.54	-6.60971e-05	1429.54	-0.00028231	1429.54	-5.03635e-06	1429.54	0.00048751	1429.54	0.000194275	1429.54	0.000354977
1430.02	-0.01782	1430.02	-0.01568	1430.02	-0.01406	1430.02	-0.01185	1430.02	-0.00994	1430.02	-0.00808	1430.02	-0.00624	1430.02	-0.00462	1430.02	-0.0028		1430.02	-0.00949	1430.02	0.00150199	1430.02	0.00197653	1430.02	0.00198768	1430.02	0.00174237	1430.02	0.00156662	1430.02	0.00228273	1430.02	0.0023737	1430.02	0.00363039		1430.02	-6.46271e-05	1430.02	-0.000271316	1430.02	8.61486e-07	1430.02	0.000491523	1430.02	0.000215657	1430.02	0.00038678
1430.5	-0.01784	1430.5	-0.0157	1430.5	-0.01409	1430.5	-0.01187	1430.5	-0.00997	1430.5	-0.0081	1430.5	-0.00625	1430.5	-0.00464	1430.5	-0.0028		1430.5	-0.00951	1430.5	0.00150953	1430.5	0.00198798	1430.5	0.00199653	1430.5	0.00175128	1430.5	0.00157865	1430.5	0.00229479	1430.5	0.00236787	1430.5	0.00363727		1430.5	-6.11307e-05	1430.5	-0.000269661	1430.5	1.00066e-05	1430.5	0.000490528	1430.5	0.000239625	1430.5	0.000413975
1430.98	-0.01786	1430.98	-0.01573	1430.98	-0.01411	1430.98	-0.0119	1430.98	-0.01	1430.98	-0.00812	1430.98	-0.00627	1430.98	-0.00467	1430.98	-0.00281		1430.98	-0.00954	1430.98	0.00152242	1430.98	0.0020004	1430.98	0.00201371	1430.98	0.00176718	1430.98	0.00159362	1430.98	0.00230731	1430.98	0.00235968	1430.98	0.00364265		1430.98	-5.63096e-05	1430.98	-0.000275091	1430.98	2.02785e-05	1430.98	0.000484922	1430.98	0.000264092	1430.98	0.000433278
1431.46	-0.01788	1431.46	-0.01575	1431.46	-0.01414	1431.46	-0.01193	1431.46	-0.01003	1431.46	-0.00816	1431.46	-0.00629	1431.46	-0.0047	1431.46	-0.00283		1431.46	-0.00956	1431.46	0.00153792	1431.46	0.00201091	1431.46	0.00203505	1431.46	0.00178605	1431.46	0.00160848	1431.46	0.00231757	1431.46	0.00234992	1431.46	0.00364612		1431.46	-5.11638e-05	1431.46	-0.000283965	1431.46	3.01199e-05	1431.46	0.000475502	1431.46	0.00028551	1431.46	0.000442067
1431.95	-0.01789	1431.95	-0.01576	1431.95	-0.01416	1431.95	-0.01196	1431.95	-0.01006	1431.95	-0.00819	1431.95	-0.0063	1431.95	-0.00472	1431.95	-0.00286		1431.95	-0.00958	1431.95	0.00155206	1431.95	0.00201751	1431.95	0.00205532	1431.95	0.00180388	1431.95	0.00162086	1431.95	0.00232243	1431.95	0.00234006	1431.95	0.00364773		1431.95	-4.68389e-05	1431.95	-0.000291084	1431.95	3.87686e-05	1431.95	0.000464489	1431.95	0.000300795	1431.95	0.00043958
1432.43	-0.0179	1432.43	-0.01577	1432.43	-0.01417	1432.43	-0.01198	1432.43	-0.01007	1432.43	-0.00823	1432.43	-0.00631	1432.43	-0.00474	1432.43	-0.00289		1432.43	-0.00959	1432.43	0.00156066	1432.43	0.00201867	1432.43	0.0020691	1432.43	0.00181626	1432.43	0.00162907	1432.43	0.00232027	1432.43	0.00233229	1432.43	0.0036483		1432.43	-4.45737e-05	1432.43	-0.00029274	1432.43	4.70529e-05	1432.43	0.000454373	1432.43	0.000306432	1432.43	0.000426114
1432.91	-0.0179	1432.91	-0.01577	1432.91	-0.01418	1432.91	-0.01199	1432.91	-0.01008	1432.91	-0.00825	1432.91	-0.00631	1432.91	-0.00473	1432.91	-0.00291		1432.91	-0.0096	1432.91	0.0015601	1432.91	0.00201311	1432.91	0.00207077	1432.91	0.00181952	1432.91	0.00163213	1432.91	0.00230968	1432.91	0.00232863	1432.91	0.0036489		1432.91	-4.54944e-05	1432.91	-0.000286581	1432.91	5.6928e-05	1432.91	0.000447772	1432.91	0.000301558	1432.91	0.000403893
1433.39	-0.0179	1433.39	-0.01577	1433.39	-0.01419	1433.39	-0.01199	1433.39	-0.01006	1433.39	-0.00827	1433.39	-0.00631	1433.39	-0.00472	1433.39	-0.00294		1433.39	-0.0096	1433.39	0.00154771	1433.39	0.00199986	1433.39	0.00205519	1433.39	0.0018102	1433.39	0.0016296	1433.39	0.00229046	1433.39	0.0023296	1433.39	0.00365		1433.39	-5.05677e-05	1433.39	-0.000273104	1433.39	6.99847e-05	1433.39	0.00044764	1433.39	0.000286306	1433.39	0.000375704
1433.88	-0.01789	1433.88	-0.01575	1433.88	-0.01419	1433.88	-0.01198	1433.88	-0.01004	1433.88	-0.00828	1433.88	-0.00629	1433.88	-0.00469	1433.88	-0.00295		1433.88	-0.00959	1433.88	0.00152187	1433.88	0.00197789	1433.88	0.002019	1433.88	0.00178628	1433.88	0.00162072	1433.88	0.00226338	1433.88	0.00233506	1433.88	0.00365124		1433.88	-6.02036e-05	1433.88	-0.000254991	1433.88	8.7085e-05	1433.88	0.000455534	1433.88	0.00026333	1433.88	0.000345261
1434.36	-0.01788	1434.36	-0.01573	1434.36	-0.01418	1434.36	-0.01196	1434.36	-0.01	1434.36	-0.00828	1434.36	-0.00627	1434.36	-0.00465	1434.36	-0.00295		1434.36	-0.00958	1434.36	0.00148308	1434.36	0.00194677	1434.36	0.00196198	1434.36	0.00174752	1434.36	0.00160553	1434.36	0.00223074	1434.36	0.00234325	1434.36	0.0036512		1434.36	-7.42614e-05	1434.36	-0.000236778	1434.36	0.000107301	1434.36	0.000472351	1434.36	0.000235979	1434.36	0.000316313
1434.84	-0.01786	1434.84	-0.01571	1434.84	-0.01416	1434.84	-0.01193	1434.84	-0.00995	1434.84	-0.00826	1434.84	-0.00623	1434.84	-0.00462	1434.84	-0.00294		1434.84	-0.00955	1434.84	0.00143506	1434.84	0.0019085	1434.84	0.0018889	1434.84	0.00169712	1434.84	0.00158464	1434.84	0.00219663	1434.84	0.00235208	1434.84	0.00364826		1434.84	-9.1382e-05	1434.84	-0.000224326	1434.84	0.00012775	1434.84	0.000497196	1434.84	0.000210054	1434.84	0.000292971
1435.32	-0.01784	1435.32	-0.01569	1435.32	-0.01414	1435.32	-0.0119	1435.32	-0.0099	1435.32	-0.00824	1435.32	-0.0062	1435.32	-0.00458	1435.32	-0.00293		1435.32	-0.00953	1435.32	0.00138525	1435.32	0.0018681	1435.32	0.00181117	1435.32	0.00164274	1435.32	0.0015611	1435.32	0.00216723	1435.32	0.00235908	1435.32	0.00364131		1435.32	-0.000108572	1435.32	-0.000222968	1435.32	0.000144323	1435.32	0.000526421	1435.32	0.000191424	1435.32	0.000279675
1435.8	-0.01782	1435.8	-0.01567	1435.8	-0.01411	1435.8	-0.01186	1435.8	-0.00986	1435.8	-0.00821	1435.8	-0.00616	1435.8	-0.00457	1435.8	-0.00291		1435.8	-0.0095	1435.8	0.00134473	1435.8	0.00183386	1435.8	0.00174632	1435.8	0.00159674	1435.8	0.00153945	1435.8	0.00214988	1435.8	0.00236304	1435.8	0.00363069		1435.8	-0.000121437	1435.8	-0.000236115	1435.8	0.000152543	1435.8	0.000553559	1435.8	0.00018559	1435.8	0.000279045
1436.29	-0.01781	1436.29	-0.01567	1436.29	-0.01407	1436.29	-0.01183	1436.29	-0.00985	1436.29	-0.00818	1436.29	-0.00615	1436.29	-0.00457	1436.29	-0.00291		1436.29	-0.00949	1436.29	0.00132483	1436.29	0.00181562	1436.29	0.00171266	1436.29	0.001572	1436.29	0.00152601	1436.29	0.00215038	1436.29	0.00236421	1436.29	0.00361923		1436.29	-0.000125448	1436.29	-0.000261945	1436.29	0.000150852	1436.29	0.000570446	1436.29	0.000194209	1436.29	0.000290915
1436.77	-0.01781	1436.77	-0.01569	1436.77	-0.01405	1436.77	-0.01182	1436.77	-0.00986	1436.77	-0.00817	1436.77	-0.00615	1436.77	-0.0046	1436.77	-0.00292		1436.77	-0.00949	1436.77	0.00133181	1436.77	0.00181959	1436.77	0.00172111	1436.77	0.00157722	1436.77	0.00152528	1436.77	0.00216983	1436.77	0.00236454	1436.77	0.00361081		1436.77	-0.000118685	1436.77	-0.000293137	1436.77	0.00014134	1436.77	0.000571574	1436.77	0.000214032	1436.77	0.000310544
1437.25	-0.01781	1437.25	-0.01571	1437.25	-0.01405	1437.25	-0.01183	1437.25	-0.0099	1437.25	-0.00817	1437.25	-0.00616	1437.25	-0.00464	1437.25	-0.00294		1437.25	-0.00951	1437.25	0.00136338	1437.25	0.00184491	1437.25	0.00176895	1437.25	0.00161115	1437.25	0.00153779	1437.25	0.00220389	1437.25	0.00236637	1437.25	0.00360877		1437.25	-0.000103171	1437.25	-0.000320156	1437.25	0.000129474	1437.25	0.000556843	1437.25	0.000237669	1437.25	0.000330837
1437.73	-0.01783	1437.73	-0.01574	1437.73	-0.01406	1437.73	-0.01186	1437.73	-0.00995	1437.73	-0.00819	1437.73	-0.00619	1437.73	-0.00469	1437.73	-0.00297		1437.73	-0.00953	1437.73	0.0014105	1437.73	0.00188417	1437.73	0.00184244	1437.73	0.00166469	1437.73	0.0015597	1437.73	0.00224499	1437.73	0.002371	1437.73	0.00361355		1437.73	-8.35371e-05	1437.73	-0.000336478	1437.73	0.000120194	1437.73	0.000532094	1437.73	0.000258456	1437.73	0.000345792
1438.21	-0.01785	1438.21	-0.01576	1438.21	-0.01407	1438.21	-0.01189	1438.21	-0.00999	1438.21	-0.0082	1438.21	-0.00622	1438.21	-0.00472	1438.21	-0.00299		1438.21	-0.00955	1438.21	0.00146223	1438.21	0.00192767	1438.21	0.00192474	1438.21	0.00172547	1438.21	0.00158537	1438.21	0.00228596	1438.21	0.00237793	1438.21	0.003623		1438.21	-6.41834e-05	1438.21	-0.000340319	1438.21	0.000115421	1438.21	0.000504527	1438.21	0.000272646	1438.21	0.000352391
1438.7	-0.01787	1438.7	-0.01577	1438.7	-0.0141	1438.7	-0.01191	1438.7	-0.01003	1438.7	-0.00822	1438.7	-0.00625	1438.7	-0.00474	1438.7	-0.00301		1438.7	-0.00956	1438.7	0.00151008	1438.7	0.00196721	1438.7	0.00200229	1438.7	0.00178342	1438.7	0.00160968	1438.7	0.0023219	1438.7	0.00238586	1438.7	0.00363379		1438.7	-4.79582e-05	1438.7	-0.000333598	1438.7	0.000114162	1438.7	0.000480411	1438.7	0.000279675	1438.7	0.000350202
1439.18	-0.01788	1439.18	-0.01577	1439.18	-0.01412	1439.18	-0.01193	1439.18	-0.01007	1439.18	-0.00822	1439.18	-0.00627	1439.18	-0.00475	1439.18	-0.00302		1439.18	-0.00956	1439.18	0.00154957	1439.18	0.001998	1439.18	0.00206741	1439.18	0.00183176	1439.18	0.00162917	1439.18	0.00235055	1439.18	0.00239299	1439.18	0.00364232		1439.18	-3.59099e-05	1439.18	-0.000319891	1439.18	0.000113764	1439.18	0.000462798	1439.18	0.000280736	1439.18	0.000340254
1439.66	-0.01788	1439.66	-0.01577	1439.66	-0.01414	1439.66	-0.01195	1439.66	-0.01009	1439.66	-0.00822	1439.66	-0.00628	1439.66	-0.00476	1439.66	-0.00302		1439.66	-0.00955	1439.66	0.00157921	1439.66	0.00201837	1439.66	0.00211698	1439.66	0.00186763	1439.66	0.00164231	1439.66	0.00237127	1439.66	0.00239789	1439.66	0.00364652		1439.66	-2.81461e-05	1439.66	-0.000302309	1439.66	0.000111709	1439.66	0.000452283	1439.66	0.000277288	1439.66	0.000324205
1440.14	-0.01788	1440.14	-0.01576	1440.14	-0.01415	1440.14	-0.01195	1440.14	-0.0101	1440.14	-0.00822	1440.14	-0.00629	1440.14	-0.00475	1440.14	-0.00302		1440.14	-0.00954	1440.14	0.00159979	1440.14	0.00202936	1440.14	0.00215171	1440.14	0.0018902	1440.14	0.00164949	1440.14	0.0023849	1440.14	0.00239942	1440.14	0.00364539		1440.14	-2.41116e-05	1440.14	-0.000283469	1440.14	0.000106406	1440.14	0.000447474	1440.14	0.000270557	1440.14	0.000303647
1440.62	-0.01787	1440.62	-0.01575	1440.62	-0.01416	1440.62	-0.01194	1440.62	-0.01011	1440.62	-0.00821	1440.62	-0.00629	1440.62	-0.00474	1440.62	-0.00301		1440.62	-0.00953	1440.62	0.00161308	1440.62	0.00203345	1440.62	0.00217349	1440.62	0.00190091	1440.62	0.00165189	1440.62	0.00239206	1440.62	0.00239749	1440.62	0.00363927		1440.62	-2.29721e-05	1440.62	-0.000264892	1440.62	9.70273e-05	1440.62	0.000445782	1440.62	0.000261772	1440.62	0.000280504
1441.11	-0.01786	1441.11	-0.01575	1441.11	-0.01416	1441.11	-0.01193	1441.11	-0.01011	1441.11	-0.0082	1441.11	-0.00629	1441.11	-0.00473	1441.11	-0.00301		1441.11	-0.00954	1441.11	0.00162079	1441.11	0.00203368	1441.11	0.00218471	1441.11	0.00190161	1441.11	0.00165119	1441.11	0.00239443	1441.11	0.00239243	1441.11	0.00362988		1441.11	-2.36545e-05	1441.11	-0.0002486	1441.11	8.46657e-05	1441.11	0.000443162	1441.11	0.000252522	1441.11	0.000257064
1441.59	-0.01785	1441.59	-0.01574	1441.59	-0.01414	1441.59	-0.01191	1441.59	-0.01009	1441.59	-0.00819	1441.59	-0.00628	1441.59	-0.00471	1441.59	-0.00301		1441.59	-0.00955	1441.59	0.00162409	1441.59	0.00203245	1441.59	0.00218804	1441.59	0.00189555	1441.59	0.00164866	1441.59	0.00239299	1441.59	0.002385	1441.59	0.00361879		1441.59	-2.50855e-05	1441.59	-0.000235652	1441.59	6.9819e-05	1441.59	0.000436827	1441.59	0.0002443	1441.59	0.000235017
1442.07	-0.01784	1442.07	-0.01574	1442.07	-0.01413	1442.07	-0.0119	1442.07	-0.01007	1442.07	-0.0082	1442.07	-0.00627	1442.07	-0.0047	1442.07	-0.00301		1442.07	-0.00957	1442.07	0.00162356	1442.07	0.00203072	1442.07	0.00218531	1442.07	0.00188524	1442.07	0.0016449	1442.07	0.0023893	1442.07	0.00237604	1442.07	0.0036078		1442.07	-2.63574e-05	1442.07	-0.000228101	1442.07	5.36805e-05	1442.07	0.000424257	1442.07	0.0002382	1442.07	0.000215723
1442.55	-0.01784	1442.55	-0.01574	1442.55	-0.01411	1442.55	-0.01189	1442.55	-0.01005	1442.55	-0.0082	1442.55	-0.00626	1442.55	-0.00469	1442.55	-0.00302		1442.55	-0.00959	1442.55	0.00161934	1442.55	0.00202832	1442.55	0.00217822	1442.55	0.00187352	1442.55	0.00163975	1442.55	0.0023839	1442.55	0.00236634	1442.55	0.00359728		1442.55	-2.68742e-05	1442.55	-0.000226611	1442.55	3.66147e-05	1442.55	0.000405286	1442.55	0.000235746	1442.55	0.000199944
1443.04	-0.01784	1443.04	-0.01574	1443.04	-0.01409	1443.04	-0.01189	1443.04	-0.01002	1443.04	-0.00822	1443.04	-0.00626	1443.04	-0.00468	1443.04	-0.00303		1443.04	-0.00962	1443.04	0.00161108	1443.04	0.0020235	1443.04	0.0021676	1443.04	0.00186238	1443.04	0.0016325	1443.04	0.00237717	1443.04	0.00235688	1443.04	0.00358779		1443.04	-2.65761e-05	1443.04	-0.000231479	1443.04	1.9185e-05	1443.04	0.000381142	1443.04	0.000236807	1443.04	0.000187546
1443.52	-0.01786	1443.52	-0.01575	1443.52	-0.01408	1443.52	-0.0119	1443.52	-0.01	1443.52	-0.00823	1443.52	-0.00626	1443.52	-0.00469	1443.52	-0.00304		1443.52	-0.00965	1443.52	0.00159904	1443.52	0.00201438	1443.52	0.00215351	1443.52	0.00185309	1443.52	0.00162252	1443.52	0.00236867	1443.52	0.00234838	1443.52	0.0035791		1443.52	-2.60395e-05	1443.52	-0.000241447	1443.52	2.18685e-06	1443.52	0.000354878	1443.52	0.000240487	1443.52	0.000177701
1444	-0.01787	1444	-0.01576	1444	-0.01408	1444	-0.01193	1444	-0.00999	1444	-0.00825	1444	-0.00627	1444	-0.0047	1444	-0.00305		1444	-0.00967	1444	0.00158351	1444	0.0019994	1444	0.00213556	1444	0.00184541	1444	0.00160935	1444	0.00235728	1444	0.00234075	1444	0.00357135		1444	-2.61918e-05	1444	-0.000253964	1444	-1.29552e-05	1444	0.00033014	1444	0.000244731	1444	0.000169315
1444.48	-0.01789	1444.48	-0.01578	1444.48	-0.01409	1444.48	-0.01196	1444.48	-0.00999	1444.48	-0.00826	1444.48	-0.00628	1444.48	-0.00472	1444.48	-0.00305		1444.48	-0.0097	1444.48	0.00156507	1444.48	0.00197783	1444.48	0.00211229	1444.48	0.00183839	1444.48	0.00159342	1444.48	0.00234189	1444.48	0.00233423	1444.48	0.00356497		1444.48	-2.80799e-05	1444.48	-0.000265157	1444.48	-2.4386e-05	1444.48	0.000310444	1444.48	0.000247814	1444.48	0.000162155
1444.96	-0.01791	1444.96	-0.0158	1444.96	-0.01412	1444.96	-0.01199	1444.96	-0.01	1444.96	-0.00827	1444.96	-0.00629	1444.96	-0.00474	1444.96	-0.00306		1444.96	-0.00971	1444.96	0.00154435	1444.96	0.00195	1444.96	0.00208266	1444.96	0.0018299	1444.96	0.0015751	1444.96	0.00232197	1444.96	0.00232733	1444.96	0.00356029		1444.96	-3.24454e-05	1444.96	-0.000271349	1444.96	-3.02835e-05	1444.96	0.000298408	1444.96	0.000247681	1444.96	0.000156222
1445.45	-0.01793	1445.45	-0.01582	1445.45	-0.01415	1445.45	-0.01202	1445.45	-0.01001	1445.45	-0.00827	1445.45	-0.0063	1445.45	-0.00476	1445.45	-0.00306		1445.45	-0.00972	1445.45	0.00152237	1445.45	0.00191802	1445.45	0.00204627	1445.45	0.00181819	1445.45	0.00155534	1445.45	0.00229768	1445.45	0.00231904	1445.45	0.00355749		1445.45	-3.94404e-05	1445.45	-0.000269859	1445.45	-3.05485e-05	1445.45	0.000295457	1445.45	0.000243869	1445.45	0.000152311
1445.93	-0.01795	1445.93	-0.01584	1445.93	-0.01418	1445.93	-0.01204	1445.93	-0.01003	1445.93	-0.00827	1445.93	-0.0063	1445.93	-0.00478	1445.93	-0.00307		1445.93	-0.00971	1445.93	0.00150041	1445.93	0.00188484	1445.93	0.00200522	1445.93	0.00180195	1445.93	0.00153523	1445.93	0.00227127	1445.93	0.00230744	1445.93	0.00355625		1445.93	-4.84748e-05	1445.93	-0.000260124	1445.93	-2.59763e-05	1445.93	0.000301691	1445.93	0.00023621	1445.93	0.000151747
1446.41	-0.01797	1446.41	-0.01586	1446.41	-0.01421	1446.41	-0.01205	1446.41	-0.01006	1446.41	-0.00828	1446.41	-0.00632	1446.41	-0.0048	1446.41	-0.00308		1446.41	-0.00968	1446.41	0.00148089	1446.41	0.00185489	1446.41	0.00196425	1446.41	0.00178209	1446.41	0.00151657	1446.41	0.00224582	1446.41	0.00229212	1446.41	0.00355545		1446.41	-5.80447e-05	1446.41	-0.000243732	1446.41	-1.92505e-05	1446.41	0.000315617	1446.41	0.000226	1446.41	0.000155824
1446.89	-0.01799	1446.89	-0.01587	1446.89	-0.01424	1446.89	-0.01206	1446.89	-0.01009	1446.89	-0.0083	1446.89	-0.00633	1446.89	-0.00483	1446.89	-0.00311		1446.89	-0.00964	1446.89	0.00146664	1446.89	0.00183296	1446.89	0.00193093	1446.89	0.00176083	1446.89	0.00150134	1446.89	0.00222621	1446.89	0.0022732	1446.89	0.00355388		1446.89	-6.62031e-05	1446.89	-0.000224789	1446.89	-1.35516e-05	1446.89	0.000334584	1446.89	0.000213734	1446.89	0.000164807
1447.38	-0.018	1447.38	-0.01588	1447.38	-0.01426	1447.38	-0.01206	1447.38	-0.01014	1447.38	-0.00833	1447.38	-0.00637	1447.38	-0.00485	1447.38	-0.00314		1447.38	-0.00959	1447.38	0.00146065	1447.38	0.00182338	1447.38	0.00191276	1447.38	0.00174263	1447.38	0.00149154	1447.38	0.00221578	1447.38	0.00225318	1447.38	0.00355034		1447.38	-7.1156e-05	1447.38	-0.000208396	1447.38	-1.07684e-05	1447.38	0.000355342	1447.38	0.000200341	1447.38	0.000177734
1447.86	-0.01801	1447.86	-0.01589	1447.86	-0.01427	1447.86	-0.01207	1447.86	-0.01019	1447.86	-0.00838	1447.86	-0.00641	1447.86	-0.00488	1447.86	-0.00318		1447.86	-0.00955	1447.86	0.00146459	1447.86	0.0018274	1447.86	0.00191462	1447.86	0.00173065	1447.86	0.00148871	1447.86	0.00221668	1447.86	0.0022349	1447.86	0.00354446		1447.86	-7.19638e-05	1447.86	-0.000198858	1447.86	-1.10335e-05	1447.86	0.000374211	1447.86	0.000185093	1447.86	0.000192121
1448.34	-0.01801	1448.34	-0.01589	1448.34	-0.01428	1448.34	-0.01208	1448.34	-0.01024	1448.34	-0.00842	1448.34	-0.00646	1448.34	-0.00491	1448.34	-0.00322		1448.34	-0.00952	1448.34	0.0014775	1448.34	0.00184294	1448.34	0.00193572	1448.34	0.00172693	1448.34	0.0014926	1448.34	0.00222724	1448.34	0.00222144	1448.34	0.00353688		1448.34	-6.91431e-05	1448.34	-0.000198096	1448.34	-1.15305e-05	1448.34	0.000389334	1448.34	0.000167956	1448.34	0.000204982
1448.82	-0.01801	1448.82	-0.01591	1448.82	-0.01429	1448.82	-0.01211	1448.82	-0.01028	1448.82	-0.00846	1448.82	-0.0065	1448.82	-0.00494	1448.82	-0.00326		1448.82	-0.00951	1448.82	0.00149627	1448.82	0.00186491	1448.82	0.00196971	1448.82	0.00172979	1448.82	0.00150188	1448.82	0.00224362	1448.82	0.00221398	1448.82	0.00352903		1448.82	-6.41967e-05	1448.82	-0.000205548	1448.82	-8.8467e-06	1448.82	0.000399515	1448.82	0.000149029	1448.82	0.000214231
1449.3	-0.018	1449.3	-0.01592	1449.3	-0.01429	1449.3	-0.01213	1449.3	-0.01031	1449.3	-0.00849	1449.3	-0.00653	1449.3	-0.00495	1449.3	-0.00329		1449.3	-0.00952	1449.3	0.00151615	1449.3	0.001887	1449.3	0.00200669	1449.3	0.00173594	1449.3	0.00151361	1449.3	0.00226025	1449.3	0.00221185	1449.3	0.00352181		1449.3	-5.89586e-05	1449.3	-0.000218166	1449.3	-6.29546e-07	1449.3	0.000406148	1449.3	0.000130004	1449.3	0.000219436
1449.79	-0.018	1449.79	-0.01593	1449.79	-0.01429	1449.79	-0.01216	1449.79	-0.01033	1449.79	-0.0085	1449.79	-0.00655	1449.79	-0.00495	1449.79	-0.00331		1449.79	-0.00953	1449.79	0.00153243	1449.79	0.00190344	1449.79	0.00203721	1449.79	0.00174077	1449.79	0.00152469	1449.79	0.0022725	1449.79	0.00221285	1449.79	0.00351663		1449.79	-5.48593e-05	1449.79	-0.000233598	1449.79	1.30881e-05	1449.79	0.000410526	1449.79	0.000112969	1449.79	0.000221425
1450.27	-0.01798	1450.27	-0.01595	1450.27	-0.0143	1450.27	-0.01219	1450.27	-0.01033	1450.27	-0.00849	1450.27	-0.00656	1450.27	-0.00495	1450.27	-0.00331		1450.27	-0.00955	1450.27	0.00154203	1450.27	0.00191113	1450.27	0.00205499	1450.27	0.00174097	1450.27	0.0015328	1450.27	0.00227723	1450.27	0.00221425	1450.27	0.00351416		1450.27	-5.24883e-05	1450.27	-0.000249262	1450.27	2.95234e-05	1450.27	0.000413876	1450.27	0.0001017	1450.27	0.000222154
1450.75	-0.01797	1450.75	-0.01596	1450.75	-0.01429	1450.75	-0.01221	1450.75	-0.01032	1450.75	-0.00848	1450.75	-0.00655	1450.75	-0.00493	1450.75	-0.0033		1450.75	-0.00956	1450.75	0.0015438	1450.75	0.0019097	1450.75	0.00205795	1450.75	0.00173475	1450.75	0.00153629	1450.75	0.00227287	1450.75	0.00221402	1450.75	0.00351496		1450.75	-5.18261e-05	1450.75	-0.000264428	1450.75	4.44682e-05	1450.75	0.000416562	1450.75	9.92146e-05	1450.75	0.000223812
1451.23	-0.01796	1451.23	-0.01597	1451.23	-0.01429	1451.23	-0.01222	1451.23	-0.0103	1451.23	-0.00846	1451.23	-0.00655	1451.23	-0.0049	1451.23	-0.00329		1451.23	-0.00956	1451.23	0.00153831	1451.23	0.00190118	1451.23	0.00204723	1451.23	0.00172217	1451.23	0.00153463	1451.23	0.00225998	1451.23	0.00221165	1451.23	0.00351941		1451.23	-5.26672e-05	1451.23	-0.000278336	1451.23	5.39456e-05	1451.23	0.000418088	1451.23	0.000107301	1451.23	0.000227425
1451.71	-0.01795	1451.71	-0.01599	1451.71	-0.01429	1451.71	-0.01223	1451.71	-0.01027	1451.71	-0.00844	1451.71	-0.00653	1451.71	-0.00487	1451.71	-0.00327		1451.71	-0.00954	1451.71	0.00152702	1451.71	0.00188843	1451.71	0.00202619	1451.71	0.00170408	1451.71	0.00152754	1451.71	0.0022396	1451.71	0.00220719	1451.71	0.00352799		1451.71	-5.47798e-05	1451.71	-0.000290455	1451.71	5.56688e-05	1451.71	0.00041696	1451.71	0.000125464	1451.71	0.000233194
1452.2	-0.01794	1452.2	-0.016	1452.2	-0.01429	1452.2	-0.01223	1452.2	-0.01024	1452.2	-0.00843	1452.2	-0.00652	1452.2	-0.00485	1452.2	-0.00325		1452.2	-0.00952	1452.2	0.00151114	1452.2	0.00187392	1452.2	0.0019974	1452.2	0.00168156	1452.2	0.00151534	1452.2	0.00221252	1452.2	0.00220196	1452.2	0.00354032		1452.2	-5.82963e-05	1452.2	-0.00029976	1452.2	5.03004e-05	1452.2	0.000411952	1452.2	0.00015125	1452.2	0.000240421
1452.68	-0.01794	1452.68	-0.01602	1452.68	-0.0143	1452.68	-0.01224	1452.68	-0.0102	1452.68	-0.00843	1452.68	-0.00651	1452.68	-0.00482	1452.68	-0.00324		1452.68	-0.0095	1452.68	0.00149084	1452.68	0.00185822	1452.68	0.00196082	1452.68	0.00165392	1452.68	0.00149775	1452.68	0.00217972	1452.68	0.00219683	1452.68	0.00355595		1452.68	-6.37e-05	1452.68	-0.000305024	1452.68	4.14858e-05	1452.68	0.000402301	1452.68	0.000180187	1452.68	0.000247615
1453.16	-0.01794	1453.16	-0.01604	1453.16	-0.01431	1453.16	-0.01224	1453.16	-0.01016	1453.16	-0.00844	1453.16	-0.0065	1453.16	-0.0048	1453.16	-0.00322		1453.16	-0.00947	1453.16	0.00146425	1453.16	0.00183955	1453.16	0.00191316	1453.16	0.00161886	1453.16	0.00147382	1453.16	0.00214046	1453.16	0.00219197	1453.16	0.00357332		1453.16	-7.18314e-05	1453.16	-0.000305124	1453.16	3.40963e-05	1453.16	0.000388306	1453.16	0.000208596	1453.16	0.000253715
1453.64	-0.01795	1453.64	-0.01607	1453.64	-0.01433	1453.64	-0.01225	1453.64	-0.01013	1453.64	-0.00845	1453.64	-0.00649	1453.64	-0.00479	1453.64	-0.00321		1453.64	-0.00944	1453.64	0.00142805	1453.64	0.00181386	1453.64	0.0018479	1453.64	0.0015725	1453.64	0.00144197	1453.64	0.00209391	1453.64	0.00218661	1453.64	0.00359096		1453.64	-8.36761e-05	1453.64	-0.000299958	1453.64	3.27708e-05	1453.64	0.000371194	1453.64	0.000233956	1453.64	0.000258589
1454.12	-0.01796	1454.12	-0.0161	1454.12	-0.01436	1454.12	-0.01227	1454.12	-0.01009	1454.12	-0.00847	1454.12	-0.00647	1454.12	-0.00477	1454.12	-0.0032		1454.12	-0.00941	1454.12	0.00137882	1454.12	0.00177677	1454.12	0.00175747	1454.12	0.00151039	1454.12	0.00140108	1454.12	0.00203921	1454.12	0.00217958	1454.12	0.00360646		1454.12	-0.000100285	1454.12	-0.000290488	1454.12	4.08893e-05	1454.12	0.000353552	1454.12	0.000256997	1454.12	0.000263098
1454.61	-0.01797	1454.61	-0.01612	1454.61	-0.01439	1454.61	-0.0123	1454.61	-0.01005	1454.61	-0.00847	1454.61	-0.00643	1454.61	-0.00475	1454.61	-0.00318		1454.61	-0.00936	1454.61	0.00131408	1454.61	0.00172457	1454.61	0.00163642	1454.61	0.00142973	1454.61	0.00135049	1454.61	0.0019766	1454.61	0.00216959	1454.61	0.00361722		1454.61	-0.000122496	1454.61	-0.000279495	1454.61	5.93471e-05	1454.61	0.000338497	1454.61	0.000280736	1454.61	0.00027006
1455.09	-0.01798	1455.09	-0.01614	1455.09	-0.01443	1455.09	-0.01233	1455.09	-0.01001	1455.09	-0.00846	1455.09	-0.00639	1455.09	-0.00472	1455.09	-0.00315		1455.09	-0.00931	1455.09	0.00123488	1455.09	0.00165708	1455.09	0.00148499	1455.09	0.00133181	1455.09	0.00129286	1455.09	0.001909	1455.09	0.00215724	1455.09	0.00362083		1455.09	-0.000150431	1455.09	-0.000271151	1455.09	8.64553e-05	1455.09	0.000329975	1455.09	0.000310909	1455.09	0.000283853
1455.57	-0.01798	1455.57	-0.01615	1455.57	-0.01446	1455.57	-0.01234	1455.57	-0.00996	1455.57	-0.00844	1455.57	-0.00632	1455.57	-0.00466	1455.57	-0.0031		1455.57	-0.00926	1455.57	0.0011487	1455.57	0.00157972	1455.57	0.00131476	1455.57	0.00122484	1455.57	0.00123407	1455.57	0.00184394	1455.57	0.00214425	1455.57	0.00361508		1455.57	-0.000182522	1455.57	-0.000271084	1455.57	0.000117708	1455.57	0.000333158	1455.57	0.000353485	1455.57	0.000308985
1456.05	-0.01797	1456.05	-0.01612	1456.05	-0.01447	1456.05	-0.01234	1456.05	-0.00991	1456.05	-0.00839	1456.05	-0.00624	1456.05	-0.00457	1456.05	-0.00302		1456.05	-0.00921	1456.05	0.00107054	1456.05	0.00150557	1456.05	0.00115287	1456.05	0.00112699	1456.05	0.0011845	1456.05	0.0017928	1456.05	0.0021351	1456.05	0.00359911		1456.05	-0.000214021	1456.05	-0.000284131	1456.05	0.000146345	1456.05	0.00035249	1456.05	0.000411023	1456.05	0.00034818
1456.54	-0.01794	1456.54	-0.01606	1456.54	-0.01444	1456.54	-0.0123	1456.54	-0.00984	1456.54	-0.00833	1456.54	-0.00615	1456.54	-0.00447	1456.54	-0.00293		1456.54	-0.00919	1456.54	0.00102012	1456.54	0.00145244	1456.54	0.00103638	1456.54	0.00106052	1456.54	0.00115569	1456.54	0.00176885	1456.54	0.0021337	1456.54	0.00357556		1456.54	-0.000236659	1456.54	-0.000311415	1456.54	0.000164807	1456.54	0.000388273	1456.54	0.000477028	1456.54	0.000397459
1457.02	-0.01789	1457.02	-0.01597	1457.02	-0.01437	1457.02	-0.01222	1457.02	-0.00977	1457.02	-0.00826	1457.02	-0.00608	1457.02	-0.00436	1457.02	-0.00283		1457.02	-0.00921	1457.02	0.0010122	1457.02	0.00143542	1457.02	0.000996655	1457.02	0.00104368	1457.02	0.00115437	1457.02	0.00177949	1457.02	0.00214172	1457.02	0.00354873		1457.02	-0.000242501	1457.02	-0.000347106	1457.02	0.000169215	1457.02	0.000435036	1457.02	0.000534516	1457.02	0.000444256
1457.5	-0.01785	1457.5	-0.01585	1457.5	-0.01427	1457.5	-0.01211	1457.5	-0.00972	1457.5	-0.00822	1457.5	-0.00604	1457.5	-0.0043	1457.5	-0.00277		1457.5	-0.00927	1457.5	0.00104805	1457.5	0.00145779	1457.5	0.00104232	1457.5	0.00107906	1457.5	0.00117852	1457.5	0.00182304	1457.5	0.00215681	1457.5	0.00352448		1457.5	-0.000229441	1457.5	-0.000381636	1457.5	0.000161393	1457.5	0.000481605	1457.5	0.000565369	1457.5	0.000473744
1457.98	-0.01781	1457.98	-0.01575	1457.98	-0.01417	1457.98	-0.01201	1457.98	-0.00969	1457.98	-0.00819	1457.98	-0.00603	1457.98	-0.00429	1457.98	-0.00273		1457.98	-0.00933	1457.98	0.00111685	1457.98	0.00151145	1457.98	0.00115676	1457.98	0.00115513	1457.98	0.00121959	1457.98	0.00188956	1457.98	0.00217416	1457.98	0.00350668		1457.98	-0.000202465	1457.98	-0.000406828	1457.98	0.000148002	1457.98	0.000518327	1457.98	0.00056308	1457.98	0.000478819
1458.46	-0.01779	1458.46	-0.01567	1458.46	-0.01408	1458.46	-0.01193	1458.46	-0.00969	1458.46	-0.00817	1458.46	-0.00605	1458.46	-0.00432	1458.46	-0.00274		1458.46	-0.00939	1458.46	0.00120294	1458.46	0.00158278	1458.46	0.00131227	1458.46	0.00125371	1458.46	0.0012681	1458.46	0.00196741	1458.46	0.00218954	1458.46	0.00349673		1458.46	-0.00016919	1458.46	-0.000421062	1458.46	0.000134412	1458.46	0.000540686	1458.46	0.000533487	1458.46	0.000462466
1458.95	-0.01777	1458.95	-0.01561	1458.95	-0.01403	1458.95	-0.01188	1458.95	-0.00971	1458.95	-0.00816	1458.95	-0.00608	1458.95	-0.00438	1458.95	-0.00276		1458.95	-0.00944	1458.95	0.0012931	1458.95	0.00165987	1458.95	0.00148209	1458.95	0.00135916	1458.95	0.00131692	1458.95	0.00204677	1458.95	0.0022013	1458.95	0.00349429		1458.95	-0.000135816	1458.95	-0.000426557	1458.95	0.000124105	1458.95	0.000549013	1458.95	0.000488007	1458.95	0.000432283
1459.43	-0.01776	1459.43	-0.01558	1459.43	-0.01399	1459.43	-0.01185	1459.43	-0.00975	1459.43	-0.00816	1459.43	-0.0061	1459.43	-0.00445	1459.43	-0.0028		1459.43	-0.00947	1459.43	0.00137829	1459.43	0.00173382	1459.43	0.0016463	1459.43	0.00146065	1459.43	0.00136239	1459.43	0.00212108	1459.43	0.00220979	1459.43	0.00349816		1459.43	-0.000105925	1459.43	-0.000427053	1459.43	0.000117741	1459.43	0.000546061	1459.43	0.000436595	1459.43	0.000396
1459.91	-0.01775	1459.91	-0.01556	1459.91	-0.01397	1459.91	-0.01183	1459.91	-0.00979	1459.91	-0.00816	1459.91	-0.00612	1459.91	-0.00452	1459.91	-0.00284		1459.91	-0.00948	1459.91	0.00145336	1459.91	0.00179929	1459.91	0.00179134	1459.91	0.00155102	1459.91	0.00140284	1459.91	0.00218495	1459.91	0.00221678	1459.91	0.00350688		1459.91	-8.12332e-05	1459.91	-0.000425167	1459.91	0.000115123	1459.91	0.000535179	1459.91	0.00038678	1459.91	0.000359487
1460.39	-0.01775	1460.39	-0.01556	1460.39	-0.01396	1460.39	-0.01183	1460.39	-0.00983	1460.39	-0.00816	1460.39	-0.00614	1460.39	-0.00458	1460.39	-0.00288		1460.39	-0.0095	1460.39	0.00151424	1460.39	0.00185233	1460.39	0.00190813	1460.39	0.00162555	1460.39	0.00143701	1460.39	0.0022349	1460.39	0.00222361	1460.39	0.00351887		1460.39	-6.25213e-05	1460.39	-0.000421956	1460.39	0.000116482	1460.39	0.000519786	1460.39	0.000343006	1460.39	0.000326758
1460.88	-0.01775	1460.88	-0.01558	1460.88	-0.01396	1460.88	-0.01184	1460.88	-0.00986	1460.88	-0.00817	1460.88	-0.00616	1460.88	-0.00462	1460.88	-0.00291		1460.88	-0.00951	1460.88	0.00155833	1460.88	0.00189043	1460.88	0.00199011	1460.88	0.00168106	1460.88	0.00146338	1460.88	0.00226764	1460.88	0.00223144	1460.88	0.00353213		1460.88	-4.99054e-05	1460.88	-0.000417487	1460.88	0.000121586	1460.88	0.000503034	1460.88	0.000307858	1460.88	0.000299967
1461.36	-0.01775	1461.36	-0.0156	1461.36	-0.01397	1461.36	-0.01186	1461.36	-0.00989	1461.36	-0.00817	1461.36	-0.00617	1461.36	-0.00466	1461.36	-0.00294		1461.36	-0.00952	1461.36	0.00158348	1461.36	0.00191186	1461.36	0.00203385	1461.36	0.00171529	1461.36	0.00148046	1461.36	0.00228176	1461.36	0.00223973	1461.36	0.00354503		1461.36	-4.3302e-05	1461.36	-0.000410933	1461.36	0.000130236	1461.36	0.000487178	1461.36	0.000282394	1461.36	0.000280272
1461.84	-0.01776	1461.84	-0.01563	1461.84	-0.01398	1461.84	-0.01188	1461.84	-0.00992	1461.84	-0.00819	1461.84	-0.00618	1461.84	-0.00468	1461.84	-0.00296		1461.84	-0.00952	1461.84	0.00158853	1461.84	0.00191682	1461.84	0.00203881	1461.84	0.00172803	1461.84	0.00148731	1461.84	0.00227757	1461.84	0.00224779	1461.84	0.00355575		1461.84	-4.22687e-05	1461.84	-0.000401134	1461.84	0.000141969	1461.84	0.000474871	1461.84	0.00026701	1461.84	0.000268071
1462.32	-0.01777	1462.32	-0.01566	1462.32	-0.01399	1462.32	-0.0119	1462.32	-0.00994	1462.32	-0.00821	1462.32	-0.00618	1462.32	-0.0047	1462.32	-0.00297		1462.32	-0.00953	1462.32	0.00157478	1462.32	0.00190707	1462.32	0.00200918	1462.32	0.00172104	1462.32	0.00148359	1462.32	0.00225785	1462.32	0.00225395	1462.32	0.0035633		1462.32	-4.60971e-05	1462.32	-0.000388124	1462.32	0.000155327	1462.32	0.000467508	1462.32	0.000261407	1462.32	0.000263263
1462.8	-0.01778	1462.8	-0.01569	1462.8	-0.01401	1462.8	-0.01192	1462.8	-0.00996	1462.8	-0.00823	1462.8	-0.00619	1462.8	-0.00471	1462.8	-0.00296		1462.8	-0.00954	1462.8	0.00154549	1462.8	0.0018875	1462.8	0.0019536	1462.8	0.00169942	1462.8	0.00147105	1462.8	0.00222834	1462.8	0.00225721	1462.8	0.00356711		1462.8	-5.37732e-05	1462.8	-0.000371572	1462.8	0.000168022	1462.8	0.000466181	1462.8	0.000264855	1462.8	0.000265385
1463.29	-0.01779	1463.29	-0.01571	1463.29	-0.01403	1463.29	-0.01194	1463.29	-0.00998	1463.29	-0.00826	1463.29	-0.0062	1463.29	-0.00471	1463.29	-0.00295		1463.29	-0.00955	1463.29	0.00150784	1463.29	0.00186494	1463.29	0.00188667	1463.29	0.00167038	1463.29	0.00145357	1463.29	0.00219763	1463.29	0.00225688	1463.29	0.00356791		1463.29	-6.37066e-05	1463.29	-0.000352635	1463.29	0.000177701	1463.29	0.000470858	1463.29	0.000275763	1463.29	0.000273376
1463.77	-0.0178	1463.77	-0.01571	1463.77	-0.01405	1463.77	-0.01195	1463.77	-0.01001	1463.77	-0.00828	1463.77	-0.00621	1463.77	-0.00471	1463.77	-0.00292		1463.77	-0.00956	1463.77	0.00147129	1463.77	0.00184764	1463.77	0.00182611	1463.77	0.00164401	1463.77	0.00143661	1463.77	0.00217505	1463.77	0.00225352	1463.77	0.00356688		1463.77	-7.37979e-05	1463.77	-0.00033277	1463.77	0.000181513	1463.77	0.000480245	1463.77	0.000291512	1463.77	0.000285345
1464.25	-0.0178	1464.25	-0.01571	1464.25	-0.01405	1464.25	-0.01195	1464.25	-0.01004	1464.25	-0.00831	1464.25	-0.00623	1464.25	-0.00471	1464.25	-0.0029		1464.25	-0.00957	1464.25	0.00144587	1464.25	0.00184254	1464.25	0.00178944	1464.25	0.00162911	1464.25	0.00142588	1464.25	0.00216889	1464.25	0.00224809	1464.25	0.00356604		1464.25	-8.15841e-05	1464.25	-0.000313832	1464.25	0.000178231	1464.25	0.000492021	1464.25	0.000308554	1464.25	0.000298806
1464.73	-0.01779	1464.73	-0.01569	1464.73	-0.01404	1464.73	-0.01195	1464.73	-0.01007	1464.73	-0.00833	1464.73	-0.00626	1464.73	-0.00472	1464.73	-0.00289		1464.73	-0.00959	1464.73	0.0014388	1464.73	0.00185286	1464.73	0.00178704	1464.73	0.0016313	1464.73	0.00142561	1464.73	0.00218238	1464.73	0.00224226	1464.73	0.00356641		1464.73	-8.52253e-05	1464.73	-0.00029721	1464.73	0.000168122	1464.73	0.000503731	1464.73	0.000323011	1464.73	0.000310875
1465.21	-0.01778	1465.21	-0.01568	1465.21	-0.01403	1465.21	-0.01195	1465.21	-0.0101	1465.21	-0.00834	1465.21	-0.00629	1465.21	-0.00473	1465.21	-0.0029		1465.21	-0.00961	1465.21	0.00145139	1465.21	0.00187682	1465.21	0.00181978	1465.21	0.00165029	1465.21	0.00143628	1465.21	0.00221335	1465.21	0.0022367	1465.21	0.00356858		1465.21	-8.39741e-05	1465.21	-0.000283369	1465.21	0.000154167	1465.21	0.000512886	1465.21	0.000332031	1465.21	0.000319231
1465.7	-0.01777	1465.7	-0.01566	1465.7	-0.01401	1465.7	-0.01194	1465.7	-0.01012	1465.7	-0.00835	1465.7	-0.00632	1465.7	-0.00474	1465.7	-0.00292		1465.7	-0.00964	1465.7	0.00147981	1465.7	0.00190897	1465.7	0.00187911	1465.7	0.00168119	1465.7	0.00145543	1465.7	0.00225475	1465.7	0.00223167	1465.7	0.00357205		1465.7	-7.84525e-05	1465.7	-0.000271912	1465.7	0.000139616	1465.7	0.000518327	1465.7	0.000334949	1465.7	0.000322647
1466.18	-0.01776	1466.18	-0.01566	1466.18	-0.014	1466.18	-0.01194	1466.18	-0.01013	1466.18	-0.00836	1466.18	-0.00634	1466.18	-0.00476	1466.18	-0.00295		1466.18	-0.00966	1466.18	0.0015166	1466.18	0.00194238	1466.18	0.00195137	1466.18	0.00171682	1466.18	0.0014788	1466.18	0.00229798	1466.18	0.00222647	1466.18	0.00357606		1466.18	-7.01231e-05	1466.18	-0.000262806	1466.18	0.000127386	1466.18	0.00051982	1466.18	0.000332362	1466.18	0.000321917
1466.66	-0.01776	1466.66	-0.01566	1466.66	-0.01399	1466.66	-0.01195	1466.66	-0.01014	1466.66	-0.00837	1466.66	-0.00637	1466.66	-0.00477	1466.66	-0.00298		1466.66	-0.00967	1466.66	0.00155398	1466.66	0.0019719	1466.66	0.00202263	1466.66	0.00175025	1466.66	0.00150168	1466.66	0.00233556	1466.66	0.00222061	1466.66	0.00358007		1466.66	-6.07598e-05	1466.66	-0.000256183	1466.66	0.0001191	1466.66	0.000517597	1466.66	0.000326194	1466.66	0.00031827
1467.14	-0.01776	1467.14	-0.01567	1467.14	-0.014	1467.14	-0.01196	1467.14	-0.01014	1467.14	-0.00837	1467.14	-0.00639	1467.14	-0.00478	1467.14	-0.00301		1467.14	-0.00968	1467.14	0.00158537	1467.14	0.0019936	1467.14	0.00208206	1467.14	0.00177607	1467.14	0.0015205	1467.14	0.00236208	1467.14	0.00221385	1467.14	0.00358415		1467.14	-5.20446e-05	1467.14	-0.000252739	1467.14	0.000115521	1467.14	0.000511692	1467.14	0.000318203	1467.14	0.000313296
1467.62	-0.01777	1467.62	-0.01568	1467.62	-0.01401	1467.62	-0.01197	1467.62	-0.01015	1467.62	-0.00837	1467.62	-0.0064	1467.62	-0.00479	1467.62	-0.00303		1467.62	-0.00969	1467.62	0.00160622	1467.62	0.00200535	1467.62	0.00212144	1467.62	0.00179087	1467.62	0.00153273	1467.62	0.00237434	1467.62	0.00220629	1467.62	0.00358876		1467.62	-4.54016e-05	1467.62	-0.000253203	1467.62	0.000116382	1467.62	0.000502802	1467.62	0.000310312	1467.62	0.000309052
1468.11	-0.01778	1468.11	-0.01571	1468.11	-0.01403	1468.11	-0.01199	1468.11	-0.01016	1468.11	-0.00836	1468.11	-0.0064	1468.11	-0.00479	1468.11	-0.00304		1468.11	-0.00969	1468.11	0.00161319	1468.11	0.00200556	1468.11	0.0021354	1468.11	0.00179214	1468.11	0.00153636	1468.11	0.00237094	1468.11	0.00219853	1468.11	0.00359474		1468.11	-4.207e-05	1468.11	-0.000258468	1468.11	0.000121288	1468.11	0.000491059	1468.11	0.000304642	1468.11	0.000307792
1468.59	-0.01779	1468.59	-0.01573	1468.59	-0.01405	1468.59	-0.012	1468.59	-0.01017	1468.59	-0.00835	1468.59	-0.00639	1468.59	-0.00479	1468.59	-0.00304		1468.59	-0.00969	1468.59	0.00160462	1468.59	0.00199267	1468.59	0.00212011	1468.59	0.0017783	1468.59	0.00152964	1468.59	0.00235122	1468.59	0.00219097	1468.59	0.00360242		1468.59	-4.30834e-05	1468.59	-0.000268402	1468.59	0.000129143	1468.59	0.00047789	1468.59	0.000302918	1468.59	0.000311373
1469.07	-0.0178	1469.07	-0.01576	1469.07	-0.01408	1469.07	-0.01201	1469.07	-0.01017	1469.07	-0.00833	1469.07	-0.00638	1469.07	-0.00478	1469.07	-0.00302		1469.07	-0.00968	1469.07	0.00157957	1469.07	0.00196478	1469.07	0.0020736	1469.07	0.00174782	1469.07	0.00151165	1469.07	0.00231591	1469.07	0.00218348	1469.07	0.00361168		1469.07	-4.92232e-05	1469.07	-0.00028231	1469.07	0.000138854	1469.07	0.000464821	1469.07	0.000307195	1469.07	0.000322249
1469.55	-0.01781	1469.55	-0.01579	1469.55	-0.0141	1469.55	-0.01202	1469.55	-0.01016	1469.55	-0.0083	1469.55	-0.00634	1469.55	-0.00475	1469.55	-0.00299		1469.55	-0.00966	1469.55	0.00153817	1469.55	0.00192061	1469.55	0.0019955	1469.55	0.00170038	1469.55	0.0014813	1469.55	0.00226604	1469.55	0.00217595	1469.55	0.0036216		1469.55	-6.09254e-05	1469.55	-0.00029923	1469.55	0.000148665	1469.55	0.000454705	1469.55	0.000319298	1469.55	0.000342609
1470.04	-0.01782	1470.04	-0.01582	1470.04	-0.01413	1470.04	-0.01203	1470.04	-0.01014	1470.04	-0.00826	1470.04	-0.0063	1470.04	-0.00471	1470.04	-0.00295		1470.04	-0.00964	1470.04	0.00148238	1470.04	0.00186035	1470.04	0.00188883	1470.04	0.00163679	1470.04	0.00143947	1470.04	0.00220486	1470.04	0.0021676	1470.04	0.00363105		1470.04	-7.81214e-05	1470.04	-0.000317143	1470.04	0.000156123	1470.04	0.000450426	1470.04	0.000341216	1470.04	0.000374609
1470.52	-0.01783	1470.52	-0.01585	1470.52	-0.01414	1470.52	-0.01203	1470.52	-0.0101	1470.52	-0.00821	1470.52	-0.00623	1470.52	-0.00466	1470.52	-0.00288		1470.52	-0.0096	1470.52	0.0014164	1470.52	0.00178695	1470.52	0.00176119	1470.52	0.0015611	1470.52	0.00138914	1470.52	0.00213746	1470.52	0.00215814	1470.52	0.00363824		1470.52	-9.98814e-05	1470.52	-0.000333863	1470.52	0.000158874	1470.52	0.000454937	1470.52	0.000373979	1470.52	0.000419613
1471	-0.01783	1471	-0.01588	1471	-0.01414	1471	-0.01201	1471	-0.01005	1471	-0.00815	1471	-0.00616	1471	-0.00458	1471	-0.00279		1471	-0.00955	1471	0.00134761	1471	0.00170754	1471	0.00162681	1471	0.00148086	1471	0.001336	1471	0.00207187	1471	0.00214805	1471	0.00364191		1471	-0.000123998	1471	-0.00034694	1471	0.000154697	1471	0.000470692	1471	0.000416927	1471	0.000476464
1471.48	-0.01782	1471.48	-0.01589	1471.48	-0.01414	1471.48	-0.01198	1471.48	-0.00998	1471.48	-0.00809	1471.48	-0.00608	1471.48	-0.0045	1471.48	-0.00269		1471.48	-0.0095	1471.48	0.00128598	1471.48	0.00163386	1471.48	0.00150563	1471.48	0.00140749	1471.48	0.0012888	1471.48	0.00201754	1471.48	0.00213859	1471.48	0.00364095		1471.48	-0.00014664	1471.48	-0.000353926	1471.48	0.000143096	1471.48	0.000497527	1471.48	0.000466645	1471.48	0.000540521
1471.96	-0.01781	1471.96	-0.01589	1471.96	-0.01411	1471.96	-0.01194	1471.96	-0.00992	1471.96	-0.00805	1471.96	-0.00602	1471.96	-0.00442	1471.96	-0.0026		1471.96	-0.00946	1471.96	0.00124198	1471.96	0.00157889	1471.96	0.00141863	1471.96	0.00135328	1471.96	0.00125683	1471.96	0.00198395	1471.96	0.00213197	1471.96	0.00363617		1471.96	-0.000163125	1471.96	-0.000353297	1471.96	0.00012669	1471.96	0.000531596	1471.96	0.000515706	1471.96	0.00060233
1472.45	-0.0178	1472.45	-0.01588	1472.45	-0.01408	1472.45	-0.0119	1472.45	-0.00987	1472.45	-0.00803	1472.45	-0.00599	1472.45	-0.00437	1472.45	-0.00254		1472.45	-0.00944	1472.45	0.00122184	1472.45	0.00155218	1472.45	0.00137957	1472.45	0.00132666	1472.45	0.0012459	1472.45	0.00197487	1472.45	0.00213053	1472.45	0.00362841		1472.45	-0.000170083	1472.45	-0.000346013	1472.45	0.000110847	1472.45	0.000566597	1472.45	0.000554919	1472.45	0.000649814
1472.93	-0.01779	1472.93	-0.01585	1472.93	-0.01404	1472.93	-0.01188	1472.93	-0.00984	1472.93	-0.00804	1472.93	-0.006	1472.93	-0.00436	1472.93	-0.00252		1472.93	-0.00944	1472.93	0.00122508	1472.93	0.00155494	1472.93	0.00138894	1472.93	0.00132822	1472.93	0.00125554	1472.93	0.00198791	1472.93	0.00213506	1472.93	0.00361993		1472.93	-0.000167464	1472.93	-0.000334691	1472.93	0.000101468	1472.93	0.000595031	1472.93	0.000576982	1472.93	0.000674702
1473.41	-0.01779	1473.41	-0.01582	1473.41	-0.014	1473.41	-0.01187	1473.41	-0.00984	1473.41	-0.00808	1473.41	-0.00604	1473.41	-0.00438	1473.41	-0.00255		1473.41	-0.00946	1473.41	0.00124572	1473.41	0.00158098	1473.41	0.00143502	1473.41	0.00135182	1473.41	0.00128036	1473.41	0.00201518	1473.41	0.00214512	1473.41	0.00361204		1473.41	-0.000158349	1473.41	-0.000323003	1473.41	0.000101999	1473.41	0.000612849	1473.41	0.000580432	1473.41	0.000675698
1473.89	-0.0178	1473.89	-0.01579	1473.89	-0.01397	1473.89	-0.01189	1473.89	-0.00985	1473.89	-0.00812	1473.89	-0.00609	1473.89	-0.00443	1473.89	-0.00259		1473.89	-0.00949	1473.89	0.00127556	1473.89	0.00162016	1473.89	0.00150174	1473.89	0.00138818	1473.89	0.00131237	1473.89	0.00204853	1473.89	0.00215887	1473.89	0.00360593		1473.89	-0.000146534	1473.89	-0.000313666	1473.89	0.000111411	1473.89	0.000619784	1473.89	0.000567426	1473.89	0.000657512
1474.38	-0.01781	1474.38	-0.01576	1474.38	-0.01395	1474.38	-0.01191	1474.38	-0.00987	1474.38	-0.00815	1474.38	-0.00614	1474.38	-0.00447	1474.38	-0.00265		1474.38	-0.00952	1474.38	0.00130887	1474.38	0.0016638	1474.38	0.00157536	1474.38	0.00143	1474.38	0.00134537	1474.38	0.00208219	1474.38	0.00217449	1474.38	0.00360192		1474.38	-0.000134586	1474.38	-0.000308567	1474.38	0.000126193	1474.38	0.000617793	1474.38	0.000542146	1474.38	0.000626387
1474.86	-0.01781	1474.86	-0.01573	1474.86	-0.01394	1474.86	-0.01192	1474.86	-0.00989	1474.86	-0.00818	1474.86	-0.00618	1474.86	-0.0045	1474.86	-0.0027		1474.86	-0.00954	1474.86	0.00134298	1474.86	0.0017067	1474.86	0.00164866	1474.86	0.00147352	1474.86	0.00137618	1474.86	0.00211472	1474.86	0.00219001	1474.86	0.00360022		1474.86	-0.000123151	1474.86	-0.000307673	1474.86	0.000141207	1474.86	0.000609663	1474.86	0.000508209	1474.86	0.000587931
1475.34	-0.01781	1475.34	-0.0157	1475.34	-0.01394	1475.34	-0.01193	1475.34	-0.0099	1475.34	-0.00819	1475.34	-0.00619	1475.34	-0.00453	1475.34	-0.00274		1475.34	-0.00956	1475.34	0.00137793	1475.34	0.00174739	1475.34	0.00171994	1475.34	0.00151814	1475.34	0.00140427	1475.34	0.00214705	1475.34	0.00220436	1475.34	0.00360108		1475.34	-0.00011161	1475.34	-0.000310256	1475.34	0.000152178	1475.34	0.000597453	1475.34	0.000469432	1475.34	0.000546558
1475.82	-0.01781	1475.82	-0.01566	1475.82	-0.01393	1475.82	-0.01193	1475.82	-0.00991	1475.82	-0.00819	1475.82	-0.0062	1475.82	-0.00454	1475.82	-0.00276		1475.82	-0.00957	1475.82	0.00141496	1475.82	0.00178625	1475.82	0.00179024	1475.82	0.00156505	1475.82	0.00143106	1475.82	0.00218155	1475.82	0.00221678	1475.82	0.00360476		1475.82	-9.89018e-05	1475.82	-0.000315123	1475.82	0.000156454	1475.82	0.000582655	1475.82	0.000429663	1475.82	0.000505986
1476.3	-0.0178	1476.3	-0.01563	1476.3	-0.01394	1476.3	-0.01192	1476.3	-0.00992	1476.3	-0.00819	1476.3	-0.0062	1476.3	-0.00454	1476.3	-0.00279		1476.3	-0.00959	1476.3	0.00145433	1476.3	0.00182384	1476.3	0.00186038	1476.3	0.00161464	1476.3	0.00145752	1476.3	0.00221921	1476.3	0.00222707	1476.3	0.00361074		1476.3	-8.4411e-05	1476.3	-0.000320454	1476.3	0.000153338	1476.3	0.000566431	1476.3	0.000393645	1476.3	0.000469465
1476.79	-0.0178	1476.79	-0.01561	1476.79	-0.01395	1476.79	-0.01191	1476.79	-0.00994	1476.79	-0.00818	1476.79	-0.0062	1476.79	-0.00455	1476.79	-0.00281		1476.79	-0.00961	1476.79	0.00149483	1476.79	0.00185965	1476.79	0.001929	1476.79	0.00166579	1476.79	0.00148356	1476.79	0.00225905	1476.79	0.00223513	1476.79	0.00361863		1476.79	-6.84876e-05	1476.79	-0.000324658	1476.79	0.000144356	1476.79	0.000549777	1476.79	0.000365291	1476.79	0.000439646
1477.27	-0.0178	1477.27	-0.01559	1477.27	-0.01396	1477.27	-0.0119	1477.27	-0.00996	1477.27	-0.00818	1477.27	-0.0062	1477.27	-0.00456	1477.27	-0.00283		1477.27	-0.00963	1477.27	0.00153368	1477.27	0.00189233	1477.27	0.00199204	1477.27	0.00171542	1477.27	0.00150813	1477.27	0.00229812	1477.27	0.00224103	1477.27	0.00362715		1477.27	-5.24155e-05	1477.27	-0.000326446	1477.27	0.000132225	1477.27	0.000534151	1477.27	0.000347151	1477.27	0.000417524
1477.75	-0.0178	1477.75	-0.01558	1477.75	-0.01398	1477.75	-0.01189	1477.75	-0.00998	1477.75	-0.00819	1477.75	-0.00621	1477.75	-0.00458	1477.75	-0.00285		1477.75	-0.00966	1477.75	0.00156737	1477.75	0.00191942	1477.75	0.00204487	1477.75	0.00175946	1477.75	0.00152911	1477.75	0.00233243	1477.75	0.00224486	1477.75	0.00363486		1477.75	-3.78706e-05	1477.75	-0.000325486	1477.75	0.000119465	1477.75	0.000520815	1477.75	0.000339425	1477.75	0.000402798
1478.23	-0.01781	1478.23	-0.01558	1478.23	-0.01399	1478.23	-0.01189	1478.23	-0.00999	1478.23	-0.00819	1478.23	-0.00622	1478.23	-0.0046	1478.23	-0.00287		1478.23	-0.00968	1478.23	0.00159344	1478.23	0.00193965	1478.23	0.00208316	1478.23	0.00179453	1478.23	0.00154447	1478.23	0.00235838	1478.23	0.00224692	1478.23	0.00364054		1478.23	-2.65562e-05	1478.23	-0.000321943	1478.23	0.000108229	1478.23	0.000510498	1478.23	0.000340155	1478.23	0.000393512
1478.71	-0.01783	1478.71	-0.01559	1478.71	-0.01401	1478.71	-0.01189	1478.71	-0.01001	1478.71	-0.00819	1478.71	-0.00624	1478.71	-0.00462	1478.71	-0.00289		1478.71	-0.00969	1478.71	0.00161052	1478.71	0.0019521	1478.71	0.0021049	1478.71	0.00181832	1478.71	0.00155335	1478.71	0.00237404	1478.71	0.00224736	1478.71	0.00364292		1478.71	-1.96264e-05	1478.71	-0.000316381	1478.71	9.91815e-05	1478.71	0.000503598	1478.71	0.000345825	1478.71	0.000387311
1479.2	-0.01784	1479.2	-0.01559	1479.2	-0.01401	1479.2	-0.01189	1479.2	-0.01002	1479.2	-0.0082	1479.2	-0.00625	1479.2	-0.00464	1479.2	-0.0029		1479.2	-0.0097	1479.2	0.00161915	1479.2	0.00195826	1479.2	0.00211119	1479.2	0.00183077	1479.2	0.00155634	1479.2	0.00237943	1479.2	0.00224636	1479.2	0.00364145		1479.2	-1.75791e-05	1479.2	-0.000309858	1479.2	9.18573e-05	1479.2	0.000499551	1479.2	0.000352822	1479.2	0.000381507
1479.68	-0.01785	1479.68	-0.0156	1479.68	-0.01402	1479.68	-0.01188	1479.68	-0.01002	1479.68	-0.0082	1479.68	-0.00626	1479.68	-0.00465	1479.68	-0.00291		1479.68	-0.00969	1479.68	0.0016214	1479.68	0.00196045	1479.68	0.00210656	1479.68	0.00183346	1479.68	0.00155508	1479.68	0.00237694	1479.68	0.00224413	1479.68	0.00363623		1479.68	-1.9951e-05	1479.68	-0.000303269	1479.68	8.54942e-05	1479.68	0.000497395	1479.68	0.000357995	1479.68	0.00037451
1480.16	-0.01786	1480.16	-0.0156	1480.16	-0.01402	1480.16	-0.01188	1480.16	-0.01003	1480.16	-0.0082	1480.16	-0.00626	1480.16	-0.00467	1480.16	-0.00291		1480.16	-0.00968	1480.16	0.00162006	1480.16	0.00196198	1480.16	0.00209717	1480.16	0.0018298	1480.16	0.00155205	1480.16	0.0023699	1480.16	0.00224076	1480.16	0.00362761		1480.16	-2.55492e-05	1480.16	-0.000298005	1480.16	7.91313e-05	1480.16	0.000495736	1480.16	0.000359355	1480.16	0.000365291
1480.64	-0.01785	1480.64	-0.01559	1480.64	-0.01402	1480.64	-0.01187	1480.64	-0.01005	1480.64	-0.00821	1480.64	-0.00627	1480.64	-0.00468	1480.64	-0.00291		1480.64	-0.00966	1480.64	0.00161815	1480.64	0.00196571	1480.64	0.00209015	1480.64	0.00182371	1480.64	0.00155016	1480.64	0.00236258	1480.64	0.00223633	1480.64	0.00361682		1480.64	-3.24653e-05	1480.64	-0.000294727	1480.64	7.21388e-05	1480.64	0.000493248	1480.64	0.000356105	1480.64	0.000354082
1481.12	-0.01785	1481.12	-0.01559	1481.12	-0.01402	1481.12	-0.01187	1481.12	-0.01007	1481.12	-0.00822	1481.12	-0.00628	1481.12	-0.00469	1481.12	-0.00292		1481.12	-0.00965	1481.12	0.00161796	1481.12	0.00197353	1481.12	0.00209111	1481.12	0.00181865	1481.12	0.00155105	1481.12	0.00235765	1481.12	0.00223127	1481.12	0.00360539		1481.12	-3.85793e-05	1481.12	-0.000294031	1481.12	6.44505e-05	1481.12	0.000488836	1481.12	0.000349871	1481.12	0.000342376
1481.61	-0.01784	1481.61	-0.01558	1481.61	-0.01402	1481.61	-0.01187	1481.61	-0.01009	1481.61	-0.00823	1481.61	-0.00629	1481.61	-0.00471	1481.61	-0.00293		1481.61	-0.00963	1481.61	0.00162029	1481.61	0.00198528	1481.61	0.0021018	1481.61	0.00181652	1481.61	0.00155514	1481.61	0.00235675	1481.61	0.00222594	1481.61	0.0035948		1481.61	-4.2388e-05	1481.61	-0.000295819	1481.61	5.64972e-05	1481.61	0.00048187	1481.61	0.000342807	1481.61	0.000331799
1482.09	-0.01783	1482.09	-0.01559	1482.09	-0.01403	1482.09	-0.01188	1482.09	-0.01012	1482.09	-0.00826	1482.09	-0.00632	1482.09	-0.00474	1482.09	-0.00296		1482.09	-0.00963	1482.09	0.00162436	1482.09	0.00199903	1482.09	0.00211995	1482.09	0.00181759	1482.09	0.00156126	1482.09	0.00235878	1482.09	0.00222108	1482.09	0.00358665		1482.09	-4.35073e-05	1482.09	-0.000299693	1482.09	4.91074e-05	1482.09	0.000472881	1482.09	0.000336905	1482.09	0.000323409
1482.57	-0.01783	1482.57	-0.01559	1482.57	-0.01404	1482.57	-0.0119	1482.57	-0.01015	1482.57	-0.00828	1482.57	-0.00635	1482.57	-0.00477	1482.57	-0.00299		1482.57	-0.00963	1482.57	0.00162836	1482.57	0.00201138	1482.57	0.00213962	1482.57	0.00181945	1482.57	0.00156715	1482.57	0.00236141	1482.57	0.00221718	1482.57	0.00358151		1482.57	-4.26264e-05	1482.57	-0.00030519	1482.57	4.29107e-05	1482.57	0.000462665	1482.57	0.000333456	1482.57	0.000317573
1483.05	-0.01784	1483.05	-0.01561	1483.05	-0.01406	1483.05	-0.01193	1483.05	-0.01018	1483.05	-0.00831	1483.05	-0.00639	1483.05	-0.00479	1483.05	-0.00302		1483.05	-0.00963	1483.05	0.00162966	1483.05	0.00201867	1483.05	0.00215351	1483.05	0.00181912	1483.05	0.00157044	1483.05	0.00236158	1483.05	0.00221488	1483.05	0.00357964		1483.05	-4.13481e-05	1483.05	-0.000311249	1483.05	3.81389e-05	1483.05	0.00045235	1483.05	0.000332296	1483.05	0.000313528
1483.54	-0.01785	1483.54	-0.01563	1483.54	-0.01407	1483.54	-0.01195	1483.54	-0.01019	1483.54	-0.00833	1483.54	-0.00642	1483.54	-0.0048	1483.54	-0.00304		1483.54	-0.00963	1483.54	0.00162639	1483.54	0.00201777	1483.54	0.00215461	1483.54	0.0018132	1483.54	0.00156928	1483.54	0.00235681	1483.54	0.00221442	1483.54	0.00358061		1483.54	-4.13878e-05	1483.54	-0.000317441	1483.54	3.49247e-05	1483.54	0.000443096	1483.54	0.000332329	1483.54	0.00030998
1484.02	-0.01786	1484.02	-0.01566	1484.02	-0.01409	1484.02	-0.01198	1484.02	-0.0102	1484.02	-0.00834	1484.02	-0.00643	1484.02	-0.0048	1484.02	-0.00305		1484.02	-0.00963	1484.02	0.00161657	1484.02	0.00200655	1484.02	0.00213816	1484.02	0.00179876	1484.02	0.00156259	1484.02	0.00234552	1484.02	0.00221598	1484.02	0.00358331		1484.02	-4.41697e-05	1484.02	-0.000323102	1484.02	3.32016e-05	1484.02	0.000435965	1484.02	0.000332627	1484.02	0.000306101
1484.5	-0.01787	1484.5	-0.01569	1484.5	-0.01411	1484.5	-0.01199	1484.5	-0.01019	1484.5	-0.00834	1484.5	-0.00643	1484.5	-0.00479	1484.5	-0.00304		1484.5	-0.00963	1484.5	0.00159935	1484.5	0.00198412	1484.5	0.00210207	1484.5	0.00177427	1484.5	0.00155022	1484.5	0.0023275	1484.5	0.00221951	1484.5	0.00358655		1484.5	-5.06008e-05	1484.5	-0.000327969	1484.5	3.3301e-05	1484.5	0.000431752	1484.5	0.000332462	1484.5	0.000301558
1484.98	-0.01788	1484.98	-0.01573	1484.98	-0.01413	1484.98	-0.012	1484.98	-0.01016	1484.98	-0.00832	1484.98	-0.00641	1484.98	-0.00477	1484.98	-0.00302		1484.98	-0.00961	1484.98	0.0015748	1484.98	0.00195117	1484.98	0.00204753	1484.98	0.0017394	1484.98	0.0015329	1484.98	0.00230338	1484.98	0.00222461	1484.98	0.00358942		1484.98	-6.08724e-05	1484.98	-0.000331976	1484.98	3.56537e-05	1484.98	0.000431222	1484.98	0.000331898	1484.98	0.000297049
1485.46	-0.0179	1485.46	-0.01576	1485.46	-0.01414	1485.46	-0.012	1485.46	-0.01013	1485.46	-0.0083	1485.46	-0.00637	1485.46	-0.00474	1485.46	-0.00297		1485.46	-0.0096	1485.46	0.00154338	1485.46	0.00190967	1485.46	0.00197799	1485.46	0.00169533	1485.46	0.00151142	1485.46	0.0022743	1485.46	0.00223044	1485.46	0.00359086		1485.46	-7.46719e-05	1485.46	-0.000335055	1485.46	4.08562e-05	1485.46	0.00043497	1485.46	0.00033213	1485.46	0.000294297
1485.95	-0.01791	1485.95	-0.01579	1485.95	-0.01416	1485.95	-0.012	1485.95	-0.01008	1485.95	-0.00827	1485.95	-0.00632	1485.95	-0.0047	1485.95	-0.00291		1485.95	-0.00958	1485.95	0.00150637	1485.95	0.00186264	1485.95	0.00189852	1485.95	0.00164414	1485.95	0.00148691	1485.95	0.00224156	1485.95	0.00223676	1485.95	0.00359083		1485.95	-9.11834e-05	1485.95	-0.000337571	1485.95	4.9737e-05	1485.95	0.000443228	1485.95	0.000335545	1485.95	0.000295988
1486.43	-0.01791	1486.43	-0.01581	1486.43	-0.01417	1486.43	-0.01199	1486.43	-0.01004	1486.43	-0.00824	1486.43	-0.00625	1486.43	-0.00465	1486.43	-0.00284		1486.43	-0.00956	1486.43	0.00146514	1486.43	0.0018133	1486.43	0.00181449	1486.43	0.00158866	1486.43	0.00146018	1486.43	0.00220646	1486.43	0.00224233	1486.43	0.00358926		1486.43	-0.000109512	1486.43	-0.000339657	1486.43	6.25947e-05	1486.43	0.000455733	1486.43	0.000344466	1486.43	0.000304708
1486.91	-0.01792	1486.91	-0.01583	1486.91	-0.01417	1486.91	-0.01198	1486.91	-0.00999	1486.91	-0.0082	1486.91	-0.00619	1486.91	-0.00461	1486.91	-0.00276		1486.91	-0.00953	1486.91	0.00142114	1486.91	0.00176545	1486.91	0.00173079	1486.91	0.00153183	1486.91	0.00143183	1486.91	0.00216973	1486.91	0.00224656	1486.91	0.00358632		1486.91	-0.00012865	1486.91	-0.00034161	1486.91	7.89987e-05	1486.91	0.000471853	1486.91	0.000361809	1486.91	0.000322845
1487.39	-0.01793	1487.39	-0.01584	1487.39	-0.01417	1487.39	-0.01198	1487.39	-0.00996	1487.39	-0.00816	1487.39	-0.00612	1487.39	-0.00456	1487.39	-0.00268		1487.39	-0.00951	1487.39	0.00137643	1487.39	0.00172187	1487.39	0.00165142	1487.39	0.00147687	1487.39	0.00140251	1487.39	0.00213273	1487.39	0.00224856	1487.39	0.00358241		1487.39	-0.000147665	1487.39	-0.000343795	1487.39	9.73587e-05	1487.39	0.000490462	1487.39	0.000388704	1487.39	0.0003507
1487.88	-0.01793	1487.88	-0.01584	1487.88	-0.01416	1487.88	-0.01197	1487.88	-0.00993	1487.88	-0.00813	1487.88	-0.00606	1487.88	-0.00452	1487.88	-0.00262		1487.88	-0.00949	1487.88	0.00133359	1487.88	0.00168581	1487.88	0.00158052	1487.88	0.00142727	1487.88	0.00137365	1487.88	0.0020975	1487.88	0.00224799	1487.88	0.00357753		1487.88	-0.000165367	1487.88	-0.000346676	1487.88	0.000114858	1487.88	0.0005101	1487.88	0.000424621	1487.88	0.000386183
1488.36	-0.01793	1488.36	-0.01583	1488.36	-0.01415	1488.36	-0.01196	1488.36	-0.0099	1488.36	-0.00811	1488.36	-0.00602	1488.36	-0.00448	1488.36	-0.00257		1488.36	-0.00947	1488.36	0.00129634	1488.36	0.00166017	1488.36	0.00152349	1488.36	0.00138762	1488.36	0.0013476	1488.36	0.00206767	1488.36	0.00224489	1488.36	0.00357175		1488.36	-0.000179771	1488.36	-0.00035045	1488.36	0.000128248	1488.36	0.000529175	1488.36	0.000465949	1488.36	0.000424721
1488.84	-0.01792	1488.84	-0.01581	1488.84	-0.01412	1488.84	-0.01194	1488.84	-0.00989	1488.84	-0.00809	1488.84	-0.006	1488.84	-0.00445	1488.84	-0.00254		1488.84	-0.00945	1488.84	0.00126993	1488.84	0.00164876	1488.84	0.00148755	1488.84	0.00136378	1488.84	0.00132802	1488.84	0.002048	1488.84	0.00224006	1488.84	0.00356447		1488.84	-0.000188295	1488.84	-0.000355383	1488.84	0.000133915	1488.84	0.000545397	1488.84	0.000505522	1488.84	0.000458486
1489.32	-0.01791	1489.32	-0.01578	1489.32	-0.01409	1489.32	-0.01192	1489.32	-0.0099	1489.32	-0.0081	1489.32	-0.00601	1489.32	-0.00444	1489.32	-0.00255		1489.32	-0.00944	1489.32	0.00126001	1489.32	0.00165498	1489.32	0.00148053	1489.32	0.00136139	1489.32	0.00131895	1489.32	0.00204364	1489.32	0.00223497	1489.32	0.00355642		1489.32	-0.000188176	1489.32	-0.000361375	1489.32	0.000130137	1489.32	0.000556611	1489.32	0.000533786	1489.32	0.000479681
1489.8	-0.01789	1489.8	-0.01574	1489.8	-0.01406	1489.8	-0.0119	1489.8	-0.00991	1489.8	-0.00812	1489.8	-0.00603	1489.8	-0.00446	1489.8	-0.00259		1489.8	-0.00945	1489.8	0.00127049	1489.8	0.00168029	1489.8	0.00150786	1489.8	0.00138399	1489.8	0.0013233	1489.8	0.00205745	1489.8	0.00223203	1489.8	0.00354857		1489.8	-0.000178078	1489.8	-0.00036793	1489.8	0.000117708	1489.8	0.000560692	1489.8	0.000542345	1489.8	0.000482434
1490.29	-0.01787	1490.29	-0.0157	1490.29	-0.01404	1490.29	-0.01189	1490.29	-0.00994	1490.29	-0.00816	1490.29	-0.00608	1490.29	-0.00449	1490.29	-0.00266		1490.29	-0.00948	1490.29	0.00130147	1490.29	0.001723	1490.29	0.00156844	1490.29	0.00143003	1490.29	0.00134121	1490.29	0.00208872	1490.29	0.0022328	1490.29	0.00354229		1490.29	-0.000159288	1490.29	-0.000374353	1490.29	0.000100342	1490.29	0.000556545	1490.29	0.000528113	1490.29	0.000466811
1490.77	-0.01785	1490.77	-0.01567	1490.77	-0.01402	1490.77	-0.01188	1490.77	-0.00997	1490.77	-0.00821	1490.77	-0.00613	1490.77	-0.00454	1490.77	-0.00274		1490.77	-0.00952	1490.77	0.00134792	1490.77	0.00177733	1490.77	0.00165352	1490.77	0.00149247	1490.77	0.0013699	1490.77	0.0021318	1490.77	0.0022385	1490.77	0.00353908		1490.77	-0.000135558	1490.77	-0.000379285	1490.77	8.31413e-05	1490.77	0.000544535	1490.77	0.000494907	1490.77	0.00043822
1491.25	-0.01785	1491.25	-0.01565	1491.25	-0.01402	1491.25	-0.01189	1491.25	-0.01	1491.25	-0.00825	1491.25	-0.00618	1491.25	-0.00459	1491.25	-0.00282		1491.25	-0.00958	1491.25	0.00140182	1491.25	0.00183492	1491.25	0.00174915	1491.25	0.0015606	1491.25	0.001404	1491.25	0.00217918	1491.25	0.00224872	1491.25	0.00353978		1491.25	-0.000111226	1491.25	-0.000382	1491.25	7.08795e-05	1491.25	0.000526388	1491.25	0.000450791	1491.25	0.000404258
1491.73	-0.01785	1491.73	-0.01564	1491.73	-0.01403	1491.73	-0.01191	1491.73	-0.01002	1491.73	-0.00829	1491.73	-0.00623	1491.73	-0.00464	1491.73	-0.00289		1491.73	-0.00964	1491.73	0.00145394	1491.73	0.00188723	1491.73	0.00184005	1491.73	0.00162365	1491.73	0.00143748	1491.73	0.00222244	1491.73	0.00226221	1491.73	0.00354409		1491.73	-8.98395e-05	1491.73	-0.000382132	1491.73	6.61074e-05	1491.73	0.000504693	1491.73	0.00040449	1491.73	0.000371359
1492.21	-0.01786	1492.21	-0.01565	1492.21	-0.01404	1492.21	-0.01193	1492.21	-0.01004	1492.21	-0.00831	1492.21	-0.00626	1492.21	-0.00468	1492.21	-0.00294		1492.21	-0.00969	1492.21	0.0014965	1492.21	0.00192694	1492.21	0.00191346	1492.21	0.00167234	1492.21	0.00146554	1492.21	0.00225532	1492.21	0.00227693	1492.21	0.00355111		1492.21	-7.34867e-05	1492.21	-0.000379782	1492.21	6.92888e-05	1492.21	0.000481572	1492.21	0.00036224	1492.21	0.000343471
1492.7	-0.01788	1492.7	-0.01566	1492.7	-0.01405	1492.7	-0.01196	1492.7	-0.01005	1492.7	-0.00833	1492.7	-0.00628	1492.7	-0.00471	1492.7	-0.00298		1492.7	-0.00973	1492.7	0.00152439	1492.7	0.00194924	1492.7	0.00196069	1492.7	0.00170138	1492.7	0.00148509	1492.7	0.00227397	1492.7	0.00229119	1492.7	0.00355926		1492.7	-6.31173e-05	1492.7	-0.000375379	1492.7	7.93964e-05	1492.7	0.000459448	1492.7	0.000327521	1492.7	0.000321884
1493.18	-0.0179	1493.18	-0.01567	1493.18	-0.01406	1493.18	-0.01199	1493.18	-0.01005	1493.18	-0.00833	1493.18	-0.00628	1493.18	-0.00472	1493.18	-0.003		1493.18	-0.00976	1493.18	0.00153498	1493.18	0.0019517	1493.18	0.00197756	1493.18	0.00170823	1493.18	0.00149453	1493.18	0.0022769	1493.18	0.00230328	1493.18	0.00356674		1493.18	-5.89983e-05	1493.18	-0.00036985	1493.18	9.42766e-05	1493.18	0.000439812	1493.18	0.000301525	1493.18	0.000306233
1493.66	-0.01792	1493.66	-0.01569	1493.66	-0.01407	1493.66	-0.01201	1493.66	-0.01004	1493.66	-0.00833	1493.66	-0.00627	1493.66	-0.00473	1493.66	-0.003		1493.66	-0.00978	1493.66	0.00152805	1493.66	0.00193426	1493.66	0.00196328	1493.66	0.00169353	1493.66	0.00149376	1493.66	0.00226437	1493.66	0.00231187	1493.66	0.00357225		1493.66	-6.11969e-05	1493.66	-0.000364057	1493.66	0.000111311	1493.66	0.000424356	1493.66	0.000284052	1493.66	0.000295225
1494.14	-0.01794	1494.14	-0.01571	1494.14	-0.01408	1494.14	-0.01202	1494.14	-0.01002	1494.14	-0.00831	1494.14	-0.00625	1494.14	-0.00471	1494.14	-0.00298		1494.14	-0.00978	1494.14	0.00150551	1494.14	0.00189948	1494.14	0.00192071	1494.14	0.00166027	1494.14	0.00148416	1494.14	0.00223893	1494.14	0.00231604	1494.14	0.00357463		1494.14	-6.94609e-05	1494.14	-0.000359058	1494.14	0.000127419	1494.14	0.000414638	1494.14	0.00027374	1494.14	0.000287367
1494.62	-0.01796	1494.62	-0.01572	1494.62	-0.01408	1494.62	-0.01202	1494.62	-0.00999	1494.62	-0.00827	1494.62	-0.00621	1494.62	-0.00469	1494.62	-0.00295		1494.62	-0.00976	1494.62	0.00147129	1494.62	0.00185226	1494.62	0.00185619	1494.62	0.00161434	1494.62	0.00146803	1494.62	0.00220443	1494.62	0.00231531	1494.62	0.00357339		1494.62	-8.32591e-05	1494.62	-0.000355648	1494.62	0.000139351	1494.62	0.00041162	1494.62	0.000268635	1494.62	0.0002812
1495.11	-0.01798	1495.11	-0.01574	1495.11	-0.01408	1495.11	-0.01201	1495.11	-0.00994	1495.11	-0.00823	1495.11	-0.00616	1495.11	-0.00464	1495.11	-0.0029		1495.11	-0.00973	1495.11	0.00143118	1495.11	0.00180049	1495.11	0.00177976	1495.11	0.00156326	1495.11	0.00144865	1495.11	0.0021664	1495.11	0.00230984	1495.11	0.00356878		1495.11	-0.000101185	1495.11	-0.000354456	1495.11	0.000144058	1495.11	0.000415766	1495.11	0.000267076	1495.11	0.000276094
1495.59	-0.01798	1495.59	-0.01574	1495.59	-0.01408	1495.59	-0.01199	1495.59	-0.0099	1495.59	-0.00818	1495.59	-0.00611	1495.59	-0.00459	1495.59	-0.00283		1495.59	-0.00969	1495.59	0.00139212	1495.59	0.00175321	1495.59	0.00170388	1495.59	0.00151597	1495.59	0.00142986	1495.59	0.00213143	1495.59	0.00230072	1495.59	0.00356206		1495.59	-0.000120657	1495.59	-0.000355581	1495.59	0.000139417	1495.59	0.000426512	1495.59	0.000267772	1495.59	0.000272679
1496.07	-0.01798	1496.07	-0.01574	1496.07	-0.01408	1496.07	-0.01195	1496.07	-0.00986	1496.07	-0.00813	1496.07	-0.00606	1496.07	-0.00454	1496.07	-0.00277		1496.07	-0.00965	1496.07	0.00136036	1496.07	0.00171894	1496.07	0.00164161	1496.07	0.0014803	1496.07	0.00141544	1496.07	0.00210573	1496.07	0.00228952	1496.07	0.00355515		1496.07	-0.000138112	1496.07	-0.000357965	1496.07	0.000125265	1496.07	0.000441669	1496.07	0.00027079	1496.07	0.000272547
1496.55	-0.01796	1496.55	-0.01573	1496.55	-0.01407	1496.55	-0.01192	1496.55	-0.00983	1496.55	-0.00809	1496.55	-0.00603	1496.55	-0.0045	1496.55	-0.00272		1496.55	-0.00961	1496.55	0.00134052	1496.55	0.00170341	1496.55	0.00160303	1496.55	0.00146128	1496.55	0.00140829	1496.55	0.00209331	1496.55	0.00227866	1496.55	0.00355004		1496.55	-0.000149875	1496.55	-0.000360382	1496.55	0.000104318	1496.55	0.000458519	1496.55	0.000277686	1496.55	0.00027815
1497.04	-0.01794	1497.04	-0.01573	1497.04	-0.01407	1497.04	-0.0119	1497.04	-0.00983	1497.04	-0.00807	1497.04	-0.00603	1497.04	-0.00449	1497.04	-0.0027		1497.04	-0.00958	1497.04	0.001334	1497.04	0.0017074	1497.04	0.00159295	1497.04	0.00145995	1497.04	0.00140952	1497.04	0.00209531	1497.04	0.0022698	1497.04	0.0035481		1497.04	-0.000153533	1497.04	-0.000361276	1497.04	8.09209e-05	1497.04	0.000473644	1497.04	0.000289754	1497.04	0.000290915
1497.52	-0.01791	1497.52	-0.01572	1497.52	-0.01407	1497.52	-0.01189	1497.52	-0.00985	1497.52	-0.00807	1497.52	-0.00605	1497.52	-0.0045	1497.52	-0.00271		1497.52	-0.00957	1497.52	0.0013399	1497.52	0.00172789	1497.52	0.00161038	1497.52	0.00147405	1497.52	0.00141876	1497.52	0.00210982	1497.52	0.00226414	1497.52	0.00354994		1497.52	-0.000149055	1497.52	-0.000360349	1497.52	5.90157e-05	1497.52	0.000485022	1497.52	0.000306863	1497.52	0.000310013
1498	-0.01787	1498	-0.01572	1498	-0.01407	1498	-0.0119	1498	-0.00989	1498	-0.00809	1498	-0.00609	1498	-0.00453	1498	-0.00274		1498	-0.00957	1498	0.00135573	1498	0.0017595	1498	0.00164996	1498	0.00149978	1498	0.00143432	1498	0.00213346	1498	0.00226178	1498	0.00355481		1498	-0.00013843	1498	-0.000357766	1498	4.15521e-05	1498	0.000491656	1498	0.00032646	1498	0.000332163
1498.48	-0.01785	1498.48	-0.01571	1498.48	-0.01407	1498.48	-0.01191	1498.48	-0.00994	1498.48	-0.00812	1498.48	-0.00614	1498.48	-0.00457	1498.48	-0.00279		1498.48	-0.00959	1498.48	0.00137893	1498.48	0.00179676	1498.48	0.00170467	1498.48	0.0015331	1498.48	0.0014541	1498.48	0.00216223	1498.48	0.00226188	1498.48	0.0035613		1498.48	-0.000124673	1498.48	-0.000354489	1498.48	2.89932e-05	1498.48	0.00049348	1498.48	0.000344333	1498.48	0.000352888
1498.96	-0.01782	1498.96	-0.01571	1498.96	-0.01407	1498.96	-0.01193	1498.96	-0.00999	1498.96	-0.00815	1498.96	-0.00619	1498.96	-0.00461	1498.96	-0.00283		1498.96	-0.00961	1498.96	0.00140731	1498.96	0.00183499	1498.96	0.00176715	1498.96	0.00157061	1498.96	0.00147604	1498.96	0.00219277	1498.96	0.00226314	1498.96	0.00356774		1498.96	-0.00011069	1498.96	-0.000351807	1498.96	2.04773e-05	1498.96	0.000491059	1498.96	0.000355972	1498.96	0.000367579
1499.45	-0.0178	1499.45	-0.01571	1499.45	-0.01407	1499.45	-0.01195	1499.45	-0.01004	1499.45	-0.00819	1499.45	-0.00623	1499.45	-0.00465	1499.45	-0.00287		1499.45	-0.00964	1499.45	0.00143872	1499.45	0.00187109	1499.45	0.00183066	1499.45	0.00160952	1499.45	0.00149775	1499.45	0.00222228	1499.45	0.00226428	1499.45	0.00357265		1499.45	-9.86304e-05	1499.45	-0.000350317	1499.45	1.46455e-05	1499.45	0.000485022	1499.45	0.000358459	1499.45	0.000373283
1499.93	-0.01779	1499.93	-0.01571	1499.93	-0.01408	1499.93	-0.01196	1499.93	-0.01007	1499.93	-0.00821	1499.93	-0.00626	1499.93	-0.00467	1499.93	-0.00291		1499.93	-0.00966	1499.93	0.00147055	1499.93	0.00190261	1499.93	0.00188943	1499.93	0.00164703	1499.93	0.00151724	1499.93	0.00224822	1499.93	0.00226444	1499.93	0.00357516		1499.93	-8.96343e-05	1499.93	-0.000350417	1499.93	1.04042e-05	1499.93	0.000475834	1499.93	0.000351131	1499.93	0.000368739
1500.41	-0.01779	1500.41	-0.01571	1500.41	-0.01408	1500.41	-0.01196	1500.41	-0.01009	1500.41	-0.00824	1500.41	-0.00628	1500.41	-0.00469	1500.41	-0.00293		1500.41	-0.00968	1500.41	0.00150016	1500.41	0.0019279	1500.41	0.00193842	1500.41	0.00168029	1500.41	0.00153267	1500.41	0.00226851	1500.41	0.00226321	1500.41	0.00357499		1500.41	-8.39211e-05	1500.41	-0.000351476	1500.41	7.6209e-06	1500.41	0.000464125	1500.41	0.000335778	1500.41	0.000354911
1500.89	-0.01779	1500.89	-0.01571	1500.89	-0.01409	1500.89	-0.01197	1500.89	-0.01009	1500.89	-0.00826	1500.89	-0.00629	1500.89	-0.00469	1500.89	-0.00294		1500.89	-0.00969	1500.89	0.00152428	1500.89	0.00194548	1500.89	0.00197327	1500.89	0.00170627	1500.89	0.00154257	1500.89	0.00228063	1500.89	0.00226081	1500.89	0.00357292		1500.89	-8.11802e-05	1500.89	-0.000353198	1500.89	6.8588e-06	1500.89	0.000450326	1500.89	0.00031638	1500.89	0.000334716
1501.38	-0.01779	1501.38	-0.01572	1501.38	-0.0141	1501.38	-0.01198	1501.38	-0.01009	1501.38	-0.00827	1501.38	-0.0063	1501.38	-0.00469	1501.38	-0.00295		1501.38	-0.00969	1501.38	0.00153958	1501.38	0.00195396	1501.38	0.00199028	1501.38	0.00172187	1501.38	0.00154563	1501.38	0.00228246	1501.38	0.00225821	1501.38	0.00356978		1501.38	-8.0922e-05	1501.38	-0.000354456	1501.38	9.07882e-06	1501.38	0.000435401	1501.38	0.000297281	1501.38	0.000311605
1501.86	-0.01781	1501.86	-0.01572	1501.86	-0.01411	1501.86	-0.01198	1501.86	-0.01008	1501.86	-0.00828	1501.86	-0.00629	1501.86	-0.00469	1501.86	-0.00295		1501.86	-0.00969	1501.86	0.00154297	1501.86	0.0019521	1501.86	0.00198585	1501.86	0.0017241	1501.86	0.00154115	1501.86	0.00227174	1501.86	0.00225588	1501.86	0.00356718		1501.86	-8.28155e-05	1501.86	-0.000354688	1501.86	1.52751e-05	1501.86	0.000419978	1501.86	0.000282493	1501.86	0.000289323
1502.34	-0.01782	1502.34	-0.01574	1502.34	-0.01413	1502.34	-0.01199	1502.34	-0.01006	1502.34	-0.00829	1502.34	-0.00628	1502.34	-0.00468	1502.34	-0.00295		1502.34	-0.00969	1502.34	0.0015319	1502.34	0.00193799	1502.34	0.00195643	1502.34	0.00171006	1502.34	0.00152828	1502.34	0.00224642	1502.34	0.00225452	1502.34	0.00356601		1502.34	-8.70194e-05	1502.34	-0.000353198	1502.34	2.62429e-05	1502.34	0.000405319	1502.34	0.000274669	1502.34	0.000271022
1502.82	-0.01784	1502.82	-0.01575	1502.82	-0.01414	1502.82	-0.01199	1502.82	-0.01003	1502.82	-0.00829	1502.82	-0.00626	1502.82	-0.00466	1502.82	-0.00294		1502.82	-0.0097	1502.82	0.00150382	1502.82	0.00190957	1502.82	0.00189765	1502.82	0.00167657	1502.82	0.00150577	1502.82	0.00220463	1502.82	0.00225412	1502.82	0.00356688		1502.82	-9.42152e-05	1502.82	-0.000349523	1502.82	4.23142e-05	1502.82	0.000392086	1502.82	0.000274934	1502.82	0.00025902
1503.3	-0.01786	1503.3	-0.01577	1503.3	-0.01416	1503.3	-0.012	1503.3	-0.00999	1503.3	-0.00829	1503.3	-0.00623	1503.3	-0.00463	1503.3	-0.00292		1503.3	-0.0097	1503.3	0.00145591	1503.3	0.00186364	1503.3	0.00180358	1503.3	0.00162009	1503.3	0.00147229	1503.3	0.00214435	1503.3	0.00225428	1503.3	0.00356958		1503.3	-0.000105852	1503.3	-0.000343166	1503.3	6.29261e-05	1503.3	0.000382104	1503.3	0.000283587	1503.3	0.000255273
1503.79	-0.01788	1503.79	-0.0158	1503.79	-0.01417	1503.79	-0.012	1503.79	-0.00994	1503.79	-0.00828	1503.79	-0.00619	1503.79	-0.00459	1503.79	-0.00289		1503.79	-0.0097	1503.79	0.00138525	1503.79	0.00179646	1503.79	0.00166795	1503.79	0.00153685	1503.79	0.00142611	1503.79	0.00206401	1503.79	0.00225408	1503.79	0.00357302		1503.79	-0.000124111	1503.79	-0.000333432	1503.79	8.76484e-05	1503.79	0.000377063	1503.79	0.000299834	1503.79	0.00026144
1504.27	-0.0179	1504.27	-0.01582	1504.27	-0.01417	1504.27	-0.01199	1504.27	-0.00988	1504.27	-0.00827	1504.27	-0.00613	1504.27	-0.00453	1504.27	-0.00285		1504.27	-0.00969	1504.27	0.00128983	1504.27	0.00170461	1504.27	0.00148532	1504.27	0.00142401	1504.27	0.00136554	1504.27	0.00196345	1504.27	0.00225265	1504.27	0.00357499		1504.27	-0.000151939	1504.27	-0.00031956	1504.27	0.000114957	1504.27	0.000379849	1504.27	0.000322647	1504.27	0.000279675
1504.75	-0.01792	1504.75	-0.01585	1504.75	-0.01418	1504.75	-0.01197	1504.75	-0.00979	1504.75	-0.00824	1504.75	-0.00605	1504.75	-0.00445	1504.75	-0.00277		1504.75	-0.00968	1504.75	0.00117036	1504.75	0.00158747	1504.75	0.0012567	1504.75	0.00128276	1504.75	0.00129123	1504.75	0.00184644	1504.75	0.00224939	1504.75	0.00357305		1504.75	-0.000192719	1504.75	-0.00030125	1504.75	0.000142334	1504.75	0.000394209	1504.75	0.000350468	1504.75	0.000312798
1505.23	-0.01792	1505.23	-0.01586	1505.23	-0.01417	1505.23	-0.01192	1505.23	-0.00966	1505.23	-0.00818	1505.23	-0.00593	1505.23	-0.00433	1505.23	-0.00265		1505.23	-0.00965	1505.23	0.00103476	1505.23	0.00145181	1505.23	0.000997552	1505.23	0.00112337	1505.23	0.00120842	1505.23	0.00172383	1505.23	0.00224459	1505.23	0.00356404		1505.23	-0.000248521	1505.23	-0.000279263	1505.23	0.000165171	1505.23	0.000424422	1505.23	0.000380977	1505.23	0.000363268
1505.71	-0.01791	1505.71	-0.01586	1505.71	-0.01414	1505.71	-0.01184	1505.71	-0.0095	1505.71	-0.0081	1505.71	-0.00577	1505.71	-0.00417	1505.71	-0.00248		1505.71	-0.0096	1505.71	0.000902508	1505.71	0.00131675	1505.71	0.000746488	1505.71	0.000969822	1505.71	0.00112908	1505.71	0.00161633	1505.71	0.00223976	1505.71	0.00354706		1505.71	-0.000316113	1505.71	-0.000256614	1505.71	0.000176607	1505.71	0.000472516	1505.71	0.000409929	1505.71	0.000430426
1506.2	-0.01789	1506.2	-0.01582	1506.2	-0.0141	1506.2	-0.01173	1506.2	-0.00932	1506.2	-0.00799	1506.2	-0.0056	1506.2	-0.00399	1506.2	-0.00226		1506.2	-0.00953	1506.2	0.000802789	1506.2	0.00121311	1506.2	0.000561222	1506.2	0.000857427	1506.2	0.00107119	1506.2	0.00155016	1506.2	0.00223776	1506.2	0.00352408		1506.2	-0.00038133	1506.2	-0.000239493	1506.2	0.000169182	1506.2	0.000533487	1506.2	0.000431188	1506.2	0.000504991
1506.68	-0.01786	1506.68	-0.01575	1506.68	-0.01404	1506.68	-0.01161	1506.68	-0.0092	1506.68	-0.00788	1506.68	-0.00547	1506.68	-0.00386	1506.68	-0.00207		1506.68	-0.00945	1506.68	0.000761807	1506.68	0.00116925	1506.68	0.000492751	1506.68	0.000816195	1506.68	0.00105026	1506.68	0.00154424	1506.68	0.00224093	1506.68	0.00350127		1506.68	-0.000421026	1506.68	-0.000234989	1506.68	0.000141837	1506.68	0.000593106	1506.68	0.000438883	1506.68	0.000566763
1507.16	-0.01783	1507.16	-0.01566	1507.16	-0.01398	1507.16	-0.01153	1507.16	-0.00918	1507.16	-0.00781	1507.16	-0.00543	1507.16	-0.00384	1507.16	-0.00198		1507.16	-0.0094	1507.16	0.00078577	1507.16	0.0011934	1507.16	0.000552464	1507.16	0.000852049	1507.16	0.00106889	1507.16	0.00159691	1507.16	0.00224985	1507.16	0.00348477		1507.16	-0.000419865	1507.16	-0.000245421	1507.16	0.000102197	1507.16	0.000633985	1507.16	0.00043278	1507.16	0.000596657
1507.64	-0.01782	1507.64	-0.01559	1507.64	-0.01395	1507.64	-0.01153	1507.64	-0.00927	1507.64	-0.00781	1507.64	-0.0055	1507.64	-0.00392	1507.64	-0.00201		1507.64	-0.00938	1507.64	0.000858333	1507.64	0.00126973	1507.64	0.000707292	1507.64	0.000944086	1507.64	0.00111646	1507.64	0.00168818	1507.64	0.00226188	1507.64	0.00347765		1507.64	-0.000384279	1507.64	-0.000266382	1507.64	6.40197e-05	1507.64	0.000647889	1507.64	0.000417988	1507.64	0.000592111
1508.12	-0.01783	1508.12	-0.01557	1508.12	-0.01393	1508.12	-0.01157	1508.12	-0.0094	1508.12	-0.00784	1508.12	-0.00561	1508.12	-0.00404	1508.12	-0.00211		1508.12	-0.00938	1508.12	0.000953804	1508.12	0.00137173	1508.12	0.000906167	1508.12	0.00106129	1508.12	0.00117706	1508.12	0.00179283	1508.12	0.0022744	1508.12	0.00347932		1508.12	-0.000332836	1508.12	-0.000290753	1508.12	3.68798e-05	1508.12	0.000638764	1508.12	0.000400344	1508.12	0.000564175
1508.61	-0.01785	1508.61	-0.01558	1508.61	-0.01394	1508.61	-0.01163	1508.61	-0.00952	1508.61	-0.00789	1508.61	-0.00572	1508.61	-0.00417	1508.61	-0.00224		1508.61	-0.0094	1508.61	0.00105152	1508.61	0.00147634	1508.61	0.00110716	1508.61	0.00117819	1508.61	0.00123819	1508.61	0.00189319	1508.61	0.00228523	1508.61	0.00348684		1508.61	-0.000280761	1508.61	-0.000313004	1508.61	2.3327e-05	1508.61	0.000615868	1508.61	0.000381706	1508.61	0.000524729
1509.09	-0.01787	1509.09	-0.0156	1509.09	-0.01395	1509.09	-0.01169	1509.09	-0.00963	1509.09	-0.00793	1509.09	-0.00581	1509.09	-0.00428	1509.09	-0.00236		1509.09	-0.00942	1509.09	0.0011395	1509.09	0.00157027	1509.09	0.00128594	1509.09	0.00128126	1509.09	0.00129272	1509.09	0.00198019	1509.09	0.00229332	1509.09	0.00349656		1509.09	-0.000235337	1509.09	-0.000330817	1509.09	2.19353e-05	1509.09	0.000586736	1509.09	0.000361908	1509.09	0.000480743
1509.57	-0.0179	1509.57	-0.01562	1509.57	-0.01396	1509.57	-0.01175	1509.57	-0.0097	1509.57	-0.00797	1509.57	-0.00588	1509.57	-0.00436	1509.57	-0.00246		1509.57	-0.00945	1509.57	0.00121355	1509.57	0.00164776	1509.57	0.00143372	1509.57	0.00136544	1509.57	0.00133852	1509.57	0.00205139	1509.57	0.00229862	1509.57	0.00350591		1509.57	-0.000198465	1509.57	-0.000343795	1509.57	2.90595e-05	1509.57	0.00055671	1509.57	0.00033969	1509.57	0.000435036
1510.05	-0.01791	1510.05	-0.01565	1510.05	-0.01397	1510.05	-0.01179	1510.05	-0.00976	1510.05	-0.00801	1510.05	-0.00594	1510.05	-0.00442	1510.05	-0.00254		1510.05	-0.00947	1510.05	0.00127312	1510.05	0.00170847	1510.05	0.00154969	1510.05	0.00143179	1510.05	0.00137582	1510.05	0.00210766	1510.05	0.00230171	1510.05	0.00351326		1510.05	-0.000169752	1510.05	-0.000352105	1510.05	4.09225e-05	1510.05	0.00052871	1510.05	0.000314821	1510.05	0.000388869
1510.54	-0.01792	1510.54	-0.01566	1510.54	-0.01399	1510.54	-0.01183	1510.54	-0.0098	1510.54	-0.00804	1510.54	-0.00598	1510.54	-0.00447	1510.54	-0.00261		1510.54	-0.00949	1510.54	0.00132004	1510.54	0.00175414	1510.54	0.00163769	1510.54	0.00148292	1510.54	0.00140606	1510.54	0.00215118	1510.54	0.00230305	1510.54	0.00351817		1510.54	-0.000148016	1510.54	-0.000356806	1510.54	5.39124e-05	1510.54	0.000504096	1510.54	0.000287964	1510.54	0.000343802
1511.02	-0.01793	1511.02	-0.01567	1511.02	-0.014	1511.02	-0.01185	1511.02	-0.00983	1511.02	-0.00807	1511.02	-0.00601	1511.02	-0.00451	1511.02	-0.00266		1511.02	-0.00951	1511.02	0.00135623	1511.02	0.00178781	1511.02	0.00170271	1511.02	0.00152252	1511.02	0.00143053	1511.02	0.00218388	1511.02	0.00230348	1511.02	0.00352091		1511.02	-0.000131998	1511.02	-0.000358462	1511.02	6.44174e-05	1511.02	0.000483629	1511.02	0.00026134	1511.02	0.000302022
1511.5	-0.01792	1511.5	-0.01567	1511.5	-0.01401	1511.5	-0.01186	1511.5	-0.00985	1511.5	-0.0081	1511.5	-0.00604	1511.5	-0.00453	1511.5	-0.0027		1511.5	-0.00953	1511.5	0.00138328	1511.5	0.00181243	1511.5	0.00174919	1511.5	0.00155345	1511.5	0.00144984	1511.5	0.00220709	1511.5	0.00230328	1511.5	0.00352265		1511.5	-0.000120604	1511.5	-0.000357899	1511.5	7.02498e-05	1511.5	0.000467508	1511.5	0.000238167	1511.5	0.000266678
1511.98	-0.01791	1511.98	-0.01567	1511.98	-0.01402	1511.98	-0.01187	1511.98	-0.00986	1511.98	-0.00812	1511.98	-0.00606	1511.98	-0.00455	1511.98	-0.00274		1511.98	-0.00955	1511.98	0.00140196	1511.98	0.00182997	1511.98	0.00177986	1511.98	0.00157666	1511.98	0.00146404	1511.98	0.00222098	1511.98	0.00230268	1511.98	0.00352465		1511.98	-0.000113039	1511.98	-0.000355648	1511.98	7.0515e-05	1511.98	0.000455434	1511.98	0.00022232	1511.98	0.000241051
1512.46	-0.0179	1512.46	-0.01568	1512.46	-0.01404	1512.46	-0.01188	1512.46	-0.00988	1512.46	-0.00814	1512.46	-0.00608	1512.46	-0.00457	1512.46	-0.00277		1512.46	-0.00956	1512.46	0.001412	1512.46	0.00184101	1512.46	0.00179523	1512.46	0.00159166	1512.46	0.00147215	1512.46	0.00222511	1512.46	0.00230138	1512.46	0.00352839		1512.46	-0.000108929	1512.46	-0.00035237	1512.46	6.57761e-05	1512.46	0.000446645	1512.46	0.000216684	1512.46	0.000227889
1512.95	-0.01789	1512.95	-0.01569	1512.95	-0.01406	1512.95	-0.01189	1512.95	-0.00989	1512.95	-0.00816	1512.95	-0.0061	1512.95	-0.00458	1512.95	-0.00279		1512.95	-0.00957	1512.95	0.00141258	1512.95	0.00184534	1512.95	0.0017937	1512.95	0.00159661	1512.95	0.00147325	1512.95	0.00221818	1512.95	0.00229908	1512.95	0.0035344		1512.95	-0.00010836	1512.95	-0.000348298	1512.95	5.82867e-05	1512.95	0.000440376	1512.95	0.000223049	1512.95	0.000228486
1513.43	-0.01788	1513.43	-0.0157	1513.43	-0.01408	1513.43	-0.0119	1513.43	-0.00991	1513.43	-0.00818	1513.43	-0.00612	1513.43	-0.00458	1513.43	-0.00281		1513.43	-0.00958	1513.43	0.00140263	1513.43	0.00184148	1513.43	0.00177274	1513.43	0.00158913	1513.43	0.0014661	1513.43	0.0021997	1513.43	0.00229495	1513.43	0.00354266		1513.43	-0.000111775	1513.43	-0.000343795	1513.43	5.02341e-05	1513.43	0.000435732	1513.43	0.000241449	1513.43	0.000242775
1513.91	-0.01788	1513.91	-0.01573	1513.91	-0.0141	1513.91	-0.01192	1513.91	-0.00992	1513.91	-0.00819	1513.91	-0.00613	1513.91	-0.00458	1513.91	-0.00282		1513.91	-0.00957	1513.91	0.00138167	1513.91	0.00182857	1513.91	0.00173079	1513.91	0.00156795	1513.91	0.00145078	1513.91	0.00216959	1513.91	0.00228836	1513.91	0.00355191		1513.91	-0.000119697	1513.91	-0.000339028	1513.91	4.36397e-05	1513.91	0.000431918	1513.91	0.000270889	1513.91	0.000269994
1514.39	-0.01788	1514.39	-0.01576	1514.39	-0.01412	1514.39	-0.01194	1514.39	-0.00993	1514.39	-0.0082	1514.39	-0.00615	1514.39	-0.00458	1514.39	-0.00282		1514.39	-0.00956	1514.39	0.00135041	1514.39	0.00180644	1514.39	0.00166848	1514.39	0.00153336	1514.39	0.0014277	1514.39	0.00212973	1514.39	0.00227883	1514.39	0.00356103		1514.39	-0.000132376	1514.39	-0.000334426	1514.39	3.91331e-05	1514.39	0.000428436	1514.39	0.000309118	1514.39	0.000308554
1514.88	-0.01789	1514.88	-0.01579	1514.88	-0.01414	1514.88	-0.01197	1514.88	-0.00994	1514.88	-0.00821	1514.88	-0.00615	1514.88	-0.00456	1514.88	-0.00281		1514.88	-0.00954	1514.88	0.00131147	1514.88	0.00177706	1514.88	0.00159076	1514.88	0.00148864	1514.88	0.00139935	1514.88	0.00208432	1514.88	0.00226621	1514.88	0.00356818		1514.88	-0.000149366	1514.88	-0.000330287	1514.88	3.65153e-05	1514.88	0.000425218	1514.88	0.000353087	1514.88	0.000355939
1515.36	-0.0179	1515.36	-0.01581	1515.36	-0.01415	1515.36	-0.01198	1515.36	-0.00994	1515.36	-0.00821	1515.36	-0.00616	1515.36	-0.00455	1515.36	-0.00279		1515.36	-0.00952	1515.36	0.00126971	1515.36	0.00174416	1515.36	0.00150756	1515.36	0.00144	1515.36	0.0013692	1515.36	0.00203984	1515.36	0.00225112	1515.36	0.00357202		1515.36	-0.000168839	1515.36	-0.000327142	1515.36	3.4262e-05	1515.36	0.000422001	1515.36	0.00039799	1515.36	0.000407906
1515.84	-0.0179	1515.84	-0.01582	1515.84	-0.01415	1515.84	-0.01199	1515.84	-0.00995	1515.84	-0.00822	1515.84	-0.00616	1515.84	-0.00454	1515.84	-0.00276		1515.84	-0.00948	1515.84	0.00123192	1515.84	0.00171412	1515.84	0.00143289	1515.84	0.00139619	1515.84	0.00134238	1515.84	0.00200389	1515.84	0.0022354	1515.84	0.00357249		1515.84	-0.000187502	1515.84	-0.000325486	1515.84	3.13459e-05	1515.84	0.000418718	1515.84	0.000438054	1515.84	0.000457922
1516.32	-0.0179	1516.32	-0.01582	1516.32	-0.01414	1516.32	-0.01199	1516.32	-0.00996	1516.32	-0.00821	1516.32	-0.00616	1516.32	-0.00454	1516.32	-0.00273		1516.32	-0.00945	1516.32	0.00120446	1516.32	0.0016927	1516.32	0.0013801	1516.32	0.00136558	1516.32	0.00132293	1516.32	0.00198252	1516.32	0.00222168	1516.32	0.00357092		1516.32	-0.000201294	1516.32	-0.000325354	1516.32	2.70382e-05	1516.32	0.000415235	1516.32	0.000466977	1516.32	0.000498622
1516.8	-0.01789	1516.8	-0.01581	1516.8	-0.01413	1516.8	-0.01199	1516.8	-0.00998	1516.8	-0.00821	1516.8	-0.00617	1516.8	-0.00455	1516.8	-0.00271		1516.8	-0.00942	1516.8	0.0011907	1516.8	0.00168299	1516.8	0.00135597	1516.8	0.00135235	1516.8	0.00131336	1516.8	0.00197709	1516.8	0.00221282	1516.8	0.00356975		1516.8	-0.000207516	1516.8	-0.000326314	1516.8	2.23329e-05	1516.8	0.000411322	1516.8	0.000481671	1516.8	0.00052453
1517.29	-0.01787	1517.29	-0.01579	1517.29	-0.01412	1517.29	-0.01198	1517.29	-0.01	1517.29	-0.00821	1517.29	-0.00618	1517.29	-0.00457	1517.29	-0.0027		1517.29	-0.00941	1517.29	0.00118854	1517.29	0.00168332	1517.29	0.00135674	1517.29	0.00135391	1517.29	0.00131213	1517.29	0.00198302	1517.29	0.00221032	1517.29	0.00357142		1517.29	-0.000206458	1517.29	-0.000327605	1517.29	1.9417e-05	1517.29	0.000406845	1517.29	0.000483529	1517.29	0.000535113
1517.77	-0.01786	1517.77	-0.01579	1517.77	-0.01412	1517.77	-0.01198	1517.77	-0.01001	1517.77	-0.0082	1517.77	-0.00618	1517.77	-0.00459	1517.77	-0.00271		1517.77	-0.0094	1517.77	0.0011913	1517.77	0.00168714	1517.77	0.0013684	1517.77	0.00136199	1517.77	0.00131509	1517.77	0.00199151	1517.77	0.00221392	1517.77	0.00357723		1517.77	-0.000201427	1517.77	-0.000328002	1517.77	2.00466e-05	1517.77	0.000402135	1517.77	0.000478155	1517.77	0.000534814
1518.25	-0.01785	1518.25	-0.0158	1518.25	-0.01413	1518.25	-0.01199	1518.25	-0.01001	1518.25	-0.00819	1518.25	-0.00618	1518.25	-0.00461	1518.25	-0.00271		1518.25	-0.00939	1518.25	0.00119009	1518.25	0.00168591	1518.25	0.00137289	1518.25	0.00136561	1518.25	0.00131679	1518.25	0.00199291	1518.25	0.00222168	1518.25	0.00358712		1518.25	-0.000196904	1518.25	-0.00032734	1518.25	2.50169e-05	1518.25	0.000397824	1518.25	0.000472384	1518.25	0.000530767
1518.73	-0.01784	1518.73	-0.01582	1518.73	-0.01414	1518.73	-0.012	1518.73	-0.00999	1518.73	-0.00818	1518.73	-0.00616	1518.73	-0.0046	1518.73	-0.00271		1518.73	-0.00939	1518.73	0.00117712	1518.73	0.00167148	1518.73	0.00135428	1518.73	0.00135487	1518.73	0.00131253	1518.73	0.00198026	1518.73	0.00223054	1518.73	0.00359905		1518.73	-0.000196871	1518.73	-0.000325519	1518.73	3.35329e-05	1518.73	0.000395104	1518.73	0.000471488	1518.73	0.000528942
1519.21	-0.01784	1519.21	-0.01585	1519.21	-0.01415	1519.21	-0.01201	1519.21	-0.00997	1519.21	-0.00816	1519.21	-0.00613	1519.21	-0.00458	1519.21	-0.00271		1519.21	-0.00938	1519.21	0.00114781	1519.21	0.00163888	1519.21	0.00130336	1519.21	0.00132436	1519.21	0.00129974	1519.21	0.00195147	1519.21	0.00223733	1519.21	0.00361007		1519.21	-0.000203807	1519.21	-0.000323599	1519.21	4.35735e-05	1519.21	0.000395204	1519.21	0.000478056	1519.21	0.000532957
1519.7	-0.01785	1519.7	-0.01589	1519.7	-0.01417	1519.7	-0.01201	1519.7	-0.00993	1519.7	-0.00813	1519.7	-0.00608	1519.7	-0.00454	1519.7	-0.00269		1519.7	-0.00935	1519.7	0.00110314	1519.7	0.00158843	1519.7	0.00122181	1519.7	0.00127501	1519.7	0.00127903	1519.7	0.00191023	1519.7	0.00223953	1519.7	0.00361692		1519.7	-0.000218152	1519.7	-0.000322738	1519.7	5.24875e-05	1519.7	0.000399581	1519.7	0.000491921	1519.7	0.000543473
1520.18	-0.01786	1520.18	-0.01592	1520.18	-0.01418	1520.18	-0.012	1520.18	-0.00988	1520.18	-0.00809	1520.18	-0.00602	1520.18	-0.00448	1520.18	-0.00265		1520.18	-0.00932	1520.18	0.00105082	1520.18	0.00152738	1520.18	0.00112427	1520.18	0.0012153	1520.18	0.00125521	1520.18	0.00186693	1520.18	0.00223576	1520.18	0.00361695		1520.18	-0.000237683	1520.18	-0.000324327	1520.18	5.75908e-05	1520.18	0.000408835	1520.18	0.000508242	1520.18	0.000556744
1520.66	-0.01788	1520.66	-0.01594	1520.66	-0.01419	1520.66	-0.01197	1520.66	-0.00983	1520.66	-0.00805	1520.66	-0.00597	1520.66	-0.00441	1520.66	-0.0026		1520.66	-0.00929	1520.66	0.00100466	1520.66	0.00147022	1520.66	0.00103747	1520.66	0.00116157	1520.66	0.00123554	1520.66	0.00183579	1520.66	0.00222761	1520.66	0.0036091		1520.66	-0.000256978	1520.66	-0.000329294	1520.66	5.68617e-05	1520.66	0.000422001	1520.66	0.000518791	1520.66	0.000565768
1521.14	-0.01789	1521.14	-0.01594	1521.14	-0.01419	1521.14	-0.01193	1521.14	-0.00979	1521.14	-0.00803	1521.14	-0.00593	1521.14	-0.00435	1521.14	-0.00256		1521.14	-0.00926	1521.14	0.000980272	1521.14	0.00143395	1521.14	0.000991209	1521.14	0.00113134	1521.14	0.00122819	1521.14	0.00182993	1521.14	0.00221848	1521.14	0.00359574		1521.14	-0.000268798	1521.14	-0.000336743	1521.14	5.10626e-05	1521.14	0.000435666	1521.14	0.000514147	1521.14	0.000562218
1521.62	-0.01789	1521.62	-0.01591	1521.62	-0.01418	1521.62	-0.01188	1521.62	-0.00978	1521.62	-0.00803	1521.62	-0.00592	1521.62	-0.00431	1521.62	-0.00254		1521.62	-0.00926	1521.62	0.000986668	1521.62	0.00143016	1521.62	0.00100237	1521.62	0.0011352	1521.62	0.0012369	1521.62	0.00185306	1521.62	0.00221292	1521.62	0.00358167		1521.62	-0.000268408	1521.62	-0.000343994	1521.62	4.27781e-05	1521.62	0.000445119	1521.62	0.000490395	1521.62	0.000542445
1522.11	-0.01789	1522.11	-0.01588	1522.11	-0.01417	1522.11	-0.01185	1522.11	-0.00979	1522.11	-0.00806	1522.11	-0.00595	1522.11	-0.00432	1522.11	-0.00255		1522.11	-0.00928	1522.11	0.00102125	1522.11	0.00145802	1522.11	0.00106617	1522.11	0.00117021	1522.11	0.00125936	1522.11	0.00189852	1522.11	0.00221405	1522.11	0.00357165		1522.11	-0.00025674	1522.11	-0.000348066	1522.11	3.56205e-05	1522.11	0.000447042	1522.11	0.000452946	1522.11	0.000510631
1522.59	-0.0179	1522.59	-0.01584	1522.59	-0.01415	1522.59	-0.01184	1522.59	-0.0098	1522.59	-0.00809	1522.59	-0.00599	1522.59	-0.00435	1522.59	-0.00258		1522.59	-0.00931	1522.59	0.00107212	1522.59	0.00150673	1522.59	0.00116021	1522.59	0.00122304	1522.59	0.00128867	1522.59	0.00195236	1522.59	0.00222218	1522.59	0.00356814		1522.59	-0.000239249	1522.59	-0.00034694	1522.59	3.17104e-05	1522.59	0.000441437	1522.59	0.000412085	1522.59	0.00047517
1523.07	-0.01789	1523.07	-0.01581	1523.07	-0.01414	1523.07	-0.01185	1523.07	-0.00983	1523.07	-0.00812	1523.07	-0.00604	1523.07	-0.00439	1523.07	-0.00263		1523.07	-0.00935	1523.07	0.00112563	1523.07	0.0015617	1523.07	0.00125846	1523.07	0.0012783	1523.07	0.00131748	1523.07	0.00200193	1523.07	0.00223537	1523.07	0.00357085		1523.07	-0.000221563	1523.07	-0.000341047	1523.07	3.06169e-05	1523.07	0.000430658	1523.07	0.00037703	1523.07	0.00044356
1523.55	-0.01789	1523.55	-0.0158	1523.55	-0.01413	1523.55	-0.01187	1523.55	-0.00985	1523.55	-0.00815	1523.55	-0.00608	1523.55	-0.00443	1523.55	-0.00268		1523.55	-0.00938	1523.55	0.00117164	1523.55	0.00161194	1523.55	0.00134165	1523.55	0.0013248	1523.55	0.00134065	1523.55	0.00203948	1523.55	0.00225082	1523.55	0.0035778		1523.55	-0.000207139	1523.55	-0.000331843	1523.55	3.0882e-05	1523.55	0.000417856	1523.55	0.000353021	1523.55	0.000419348
1524.04	-0.01789	1524.04	-0.01579	1524.04	-0.01412	1524.04	-0.01189	1524.04	-0.00986	1524.04	-0.00817	1524.04	-0.00612	1524.04	-0.00447	1524.04	-0.00272		1524.04	-0.00941	1524.04	0.00120538	1524.04	0.00165116	1524.04	0.00140094	1524.04	0.0013576	1524.04	0.00135637	1524.04	0.00206348	1524.04	0.00226594	1524.04	0.00358615		1524.04	-0.000197129	1524.04	-0.000321745	1524.04	3.11471e-05	1524.04	0.000405684	1524.04	0.000341249	1524.04	0.000403296
1524.52	-0.01789	1524.52	-0.01579	1524.52	-0.01412	1524.52	-0.01192	1524.52	-0.00987	1524.52	-0.00818	1524.52	-0.00614	1524.52	-0.00451	1524.52	-0.00276		1524.52	-0.00943	1524.52	0.0012269	1524.52	0.00167816	1524.52	0.00143688	1524.52	0.00137748	1524.52	0.00136531	1524.52	0.00207613	1524.52	0.0022794	1524.52	0.00359347		1524.52	-0.000190973	1524.52	-0.000313103	1524.52	3.09483e-05	1524.52	0.000396597	1524.52	0.00034042	1524.52	0.000394308
1525	-0.01789	1525	-0.0158	1525	-0.01412	1525	-0.01194	1525	-0.00988	1525	-0.00818	1525	-0.00615	1525	-0.00454	1525	-0.00279		1525	-0.00945	1525	0.00123976	1525	0.00169559	1525	0.00145646	1525	0.00138928	1525	0.0013704	1525	0.00208272	1525	0.00228996	1525	0.00359781		1525	-0.000187224	1525	-0.000308203	1525	3.07163e-05	1525	0.000391324	1525	0.000346953	1525	0.000390461
1525.48	-0.01789	1525.48	-0.01581	1525.48	-0.01413	1525.48	-0.01195	1525.48	-0.00989	1525.48	-0.00819	1525.48	-0.00616	1525.48	-0.00457	1525.48	-0.00281		1525.48	-0.00948	1525.48	0.00124918	1525.48	0.00170833	1525.48	0.00147076	1525.48	0.00139985	1525.48	0.00137508	1525.48	0.00208908	1525.48	0.00229792	1525.48	0.00359848		1525.48	-0.000183865	1525.48	-0.000308401	1525.48	3.18761e-05	1525.48	0.000390329	1525.48	0.000356204	1525.48	0.000389433
1525.96	-0.0179	1525.96	-0.01581	1525.96	-0.01413	1525.96	-0.01195	1525.96	-0.00989	1525.96	-0.00819	1525.96	-0.00617	1525.96	-0.00459	1525.96	-0.00282		1525.96	-0.00952	1525.96	0.00126026	1525.96	0.00172167	1525.96	0.00149051	1525.96	0.0014157	1525.96	0.00138296	1525.96	0.0020998	1525.96	0.00230358	1525.96	0.00359574		1525.96	-0.000178978	1525.96	-0.000313898	1525.96	3.572e-05	1525.96	0.000392352	1525.96	0.000362737	1525.96	0.000388969
1526.45	-0.01791	1526.45	-0.01582	1526.45	-0.01413	1526.45	-0.01195	1526.45	-0.0099	1526.45	-0.00819	1526.45	-0.00618	1526.45	-0.0046	1526.45	-0.00284		1526.45	-0.00955	1526.45	0.00127647	1526.45	0.00173957	1526.45	0.00152299	1526.45	0.00144057	1526.45	0.00139596	1526.45	0.00211728	1526.45	0.00230778	1526.45	0.00359053		1526.45	-0.000171267	1526.45	-0.0003235	1526.45	4.2248e-05	1526.45	0.000396199	1526.45	0.000362837	1526.45	0.000387377
1526.93	-0.01792	1526.93	-0.01581	1526.93	-0.01413	1526.93	-0.01194	1526.93	-0.00991	1526.93	-0.0082	1526.93	-0.00619	1526.93	-0.00461	1526.93	-0.00285		1526.93	-0.00959	1526.93	0.00129845	1526.93	0.00176352	1526.93	0.00157014	1526.93	0.00147491	1526.93	0.00141454	1526.93	0.00214149	1526.93	0.00231091	1526.93	0.00358448		1526.93	-0.000160386	1526.93	-0.000335154	1526.93	5.04661e-05	1526.93	0.000400145	1526.93	0.000354878	1526.93	0.000383165
1527.41	-0.01792	1527.41	-0.0158	1527.41	-0.01412	1527.41	-0.01193	1527.41	-0.00993	1527.41	-0.00821	1527.41	-0.0062	1527.41	-0.00463	1527.41	-0.00286		1527.41	-0.00962	1527.41	0.00132516	1527.41	0.0017931	1527.41	0.00162911	1527.41	0.00151614	1527.41	0.00143745	1527.41	0.00217016	1527.41	0.00231364	1527.41	0.00357924		1527.41	-0.000146918	1527.41	-0.000346775	1527.41	5.82867e-05	1527.41	0.000403429	1527.41	0.000340287	1527.41	0.00037577
1527.89	-0.01792	1527.89	-0.01579	1527.89	-0.01411	1527.89	-0.01192	1527.89	-0.00995	1527.89	-0.00822	1527.89	-0.00622	1527.89	-0.00464	1527.89	-0.00288		1527.89	-0.00965	1527.89	0.0013539	1527.89	0.00182607	1527.89	0.00169373	1527.89	0.0015603	1527.89	0.00146261	1527.89	0.0022004	1527.89	0.00231614	1527.89	0.00357589		1527.89	-0.000132177	1527.89	-0.000356806	1527.89	6.34895e-05	1527.89	0.000405651	1527.89	0.000321486	1527.89	0.000364462
1528.37	-0.01792	1528.37	-0.01578	1528.37	-0.0141	1528.37	-0.01192	1528.37	-0.00997	1528.37	-0.00823	1528.37	-0.00624	1528.37	-0.00466	1528.37	-0.00291		1528.37	-0.00965	1528.37	0.00138201	1528.37	0.00185985	1528.37	0.001757	1528.37	0.0016031	1528.37	0.00148755	1528.37	0.00222871	1528.37	0.00231887	1528.37	0.00357543		1528.37	-0.000117897	1528.37	-0.000364487	1528.37	6.52458e-05	1528.37	0.000407342	1528.37	0.00030179	1528.37	0.000349406
1528.86	-0.01792	1528.86	-0.01576	1528.86	-0.01409	1528.86	-0.01192	1528.86	-0.01	1528.86	-0.00823	1528.86	-0.00625	1528.86	-0.00468	1528.86	-0.00293		1528.86	-0.00965	1528.86	0.00140645	1528.86	0.00189099	1528.86	0.0018121	1528.86	0.00164031	1528.86	0.00150939	1528.86	0.00225149	1528.86	0.0023222	1528.86	0.00357823		1528.86	-0.000105872	1528.86	-0.000369652	1528.86	6.37877e-05	1528.86	0.000408569	1528.86	0.000283786	1528.86	0.000331301
1529.34	-0.01792	1529.34	-0.01576	1529.34	-0.01408	1529.34	-0.01192	1529.34	-0.01001	1529.34	-0.00823	1529.34	-0.00627	1529.34	-0.00469	1529.34	-0.00295		1529.34	-0.00965	1529.34	0.00142475	1529.34	0.00191625	1529.34	0.00185233	1529.34	0.00166795	1529.34	0.00152538	1529.34	0.00226504	1529.34	0.00232627	1529.34	0.00358398		1529.34	-9.775e-05	1529.34	-0.000372234	1529.34	6.06395e-05	1529.34	0.000409896	1529.34	0.000269795	1529.34	0.000312235
1529.82	-0.01792	1529.82	-0.01576	1529.82	-0.01408	1529.82	-0.01193	1529.82	-0.01002	1529.82	-0.00823	1529.82	-0.00627	1529.82	-0.0047	1529.82	-0.00295		1529.82	-0.00964	1529.82	0.00143401	1529.82	0.00193206	1529.82	0.00187226	1529.82	0.00168259	1529.82	0.00153283	1529.82	0.00226637	1529.82	0.00233073	1529.82	0.003592		1529.82	-9.48441e-05	1529.82	-0.000372863	1529.82	5.74251e-05	1529.82	0.000411587	1529.82	0.000261407	1529.82	0.00029496
1530.3	-0.01793	1530.3	-0.01576	1530.3	-0.01408	1530.3	-0.01194	1530.3	-0.01002	1530.3	-0.00822	1530.3	-0.00627	1530.3	-0.0047	1530.3	-0.00295		1530.3	-0.00963	1530.3	0.00143182	1530.3	0.00193476	1530.3	0.00186773	1530.3	0.00168096	1530.3	0.00152941	1530.3	0.00225275	1530.3	0.00233476	1530.3	0.00360065		1530.3	-9.79486e-05	1530.3	-0.000371472	1530.3	5.54037e-05	1530.3	0.000414274	1530.3	0.000260114	1530.3	0.000283223
1530.79	-0.01794	1530.79	-0.01577	1530.79	-0.01408	1530.79	-0.01196	1530.79	-0.01001	1530.79	-0.0082	1530.79	-0.00625	1530.79	-0.00469	1530.79	-0.00294		1530.79	-0.00961	1530.79	0.00141663	1530.79	0.00192194	1530.79	0.00183719	1530.79	0.00166147	1530.79	0.00151388	1530.79	0.00222394	1530.79	0.00233696	1530.79	0.00360803		1530.79	-0.000107268	1530.79	-0.000368725	1530.79	5.48403e-05	1530.79	0.000417922	1530.79	0.000267109	1530.79	0.000280305
1531.27	-0.01795	1531.27	-0.01579	1531.27	-0.01408	1531.27	-0.01197	1531.27	-0.00999	1531.27	-0.00818	1531.27	-0.00623	1531.27	-0.00467	1531.27	-0.00291		1531.27	-0.0096	1531.27	0.00138866	1531.27	0.00189283	1531.27	0.00178279	1531.27	0.00162475	1531.27	0.00148711	1531.27	0.00218221	1531.27	0.00233553	1531.27	0.00361234		1531.27	-0.000122146	1531.27	-0.000365613	1531.27	5.4774e-05	1531.27	0.000423228	1531.27	0.000283355	1531.27	0.000289158
1531.75	-0.01796	1531.75	-0.0158	1531.75	-0.01408	1531.75	-0.01198	1531.75	-0.00996	1531.75	-0.00816	1531.75	-0.00621	1531.75	-0.00463	1531.75	-0.00287		1531.75	-0.00958	1531.75	0.00135135	1531.75	0.0018503	1531.75	0.00171252	1531.75	0.00157559	1531.75	0.00145234	1531.75	0.00213376	1531.75	0.002329	1531.75	0.00361221		1531.75	-0.000140759	1531.75	-0.000363494	1531.75	5.31503e-05	1531.75	0.000430061	1531.75	0.00030819	1531.75	0.000310212
1532.23	-0.01797	1532.23	-0.01581	1532.23	-0.01409	1532.23	-0.01199	1532.23	-0.00993	1532.23	-0.00814	1532.23	-0.00619	1532.23	-0.0046	1532.23	-0.00283		1532.23	-0.00955	1532.23	0.00131192	1532.23	0.00180205	1532.23	0.00164111	1532.23	0.00152382	1532.23	0.001416	1532.23	0.00208861	1532.23	0.00231714	1532.23	0.0036074		1532.23	-0.000159712	1532.23	-0.000363924	1532.23	4.77488e-05	1532.23	0.000437623	1532.23	0.000338629	1532.23	0.000340387
1532.71	-0.01797	1532.71	-0.0158	1532.71	-0.01409	1532.71	-0.012	1532.71	-0.00992	1532.71	-0.00814	1532.71	-0.00617	1532.71	-0.00456	1532.71	-0.00279		1532.71	-0.00952	1532.71	0.00128113	1532.71	0.00176016	1532.71	0.00158843	1532.71	0.00148309	1532.71	0.00138722	1532.71	0.00205925	1532.71	0.00230131	1532.71	0.00359958		1532.71	-0.000174388	1532.71	-0.00036846	1532.71	3.7178e-05	1532.71	0.000443626	1532.71	0.000367413	1532.71	0.000370829
1533.2	-0.01796	1533.2	-0.01579	1533.2	-0.0141	1533.2	-0.01199	1533.2	-0.00992	1533.2	-0.00814	1533.2	-0.00618	1533.2	-0.00454	1533.2	-0.00278		1533.2	-0.00949	1533.2	0.00126943	1533.2	0.00173794	1533.2	0.00157247	1533.2	0.0014672	1533.2	0.00137432	1533.2	0.00205509	1533.2	0.00228486	1533.2	0.0035918		1533.2	-0.000180539	1533.2	-0.000376802	1533.2	2.24323e-05	1533.2	0.000445119	1533.2	0.000385454	1533.2	0.000389831
1533.68	-0.01793	1533.68	-0.01576	1533.68	-0.01411	1533.68	-0.01199	1533.68	-0.00994	1533.68	-0.00816	1533.68	-0.0062	1533.68	-0.00454	1533.68	-0.00278		1533.68	-0.00947	1533.68	0.00128143	1533.68	0.00174296	1533.68	0.00159977	1533.68	0.00148199	1533.68	0.00138073	1533.68	0.00207766	1533.68	0.00227194	1533.68	0.00358762		1533.68	-0.000176954	1533.68	-0.000386966	1533.68	6.69313e-06	1533.68	0.000439082	1533.68	0.000386249	1533.68	0.000388372
1534.16	-0.0179	1534.16	-0.01575	1534.16	-0.01412	1534.16	-0.01199	1534.16	-0.00997	1534.16	-0.00819	1534.16	-0.00623	1534.16	-0.00456	1534.16	-0.00281		1534.16	-0.00947	1534.16	0.0013128	1534.16	0.0017728	1534.16	0.0016606	1534.16	0.00152259	1534.16	0.00140251	1534.16	0.00211805	1534.16	0.00226584	1534.16	0.00358916		1534.16	-0.000166564	1534.16	-0.000395507	1534.16	-6.16289e-06	1534.16	0.000425484	1534.16	0.000370663	1534.16	0.000366584
1534.64	-0.01787	1534.64	-0.01574	1534.64	-0.01414	1534.64	-0.012	1534.64	-0.01	1534.64	-0.00823	1534.64	-0.00626	1534.64	-0.00458	1534.64	-0.00285		1534.64	-0.00947	1534.64	0.00135232	1534.64	0.00181649	1534.64	0.00173348	1534.64	0.00157476	1534.64	0.00143036	1534.64	0.00216174	1534.64	0.00226691	1534.64	0.00359624		1534.64	-0.000154301	1534.64	-0.000399909	1534.64	-1.35516e-05	1534.64	0.000405949	1534.64	0.000345295	1534.64	0.000332064
1535.12	-0.01786	1535.12	-0.01575	1535.12	-0.01416	1535.12	-0.01202	1535.12	-0.01003	1535.12	-0.00825	1535.12	-0.00629	1535.12	-0.00461	1535.12	-0.00289		1535.12	-0.00948	1535.12	0.00138719	1535.12	0.00186001	1535.12	0.0017949	1535.12	0.00162255	1535.12	0.00145433	1535.12	0.0021947	1535.12	0.0022737	1535.12	0.00360677		1535.12	-0.000144404	1535.12	-0.000398982	1535.12	-1.56721e-05	1535.12	0.000383762	1535.12	0.000318502	1535.12	0.000294927
1535.61	-0.01785	1535.61	-0.01577	1535.61	-0.01418	1535.61	-0.01204	1535.61	-0.01005	1535.61	-0.00827	1535.61	-0.0063	1535.61	-0.00463	1535.61	-0.00293		1535.61	-0.00948	1535.61	0.00140698	1535.61	0.00189103	1535.61	0.00182607	1535.61	0.00165282	1535.61	0.00146647	1535.61	0.00220682	1535.61	0.00228366	1535.61	0.00361823		1535.61	-0.000139343	1535.61	-0.00039309	1535.61	-1.39161e-05	1535.61	0.000361643	1535.61	0.000296518	1535.61	0.000262866
1536.09	-0.01785	1536.09	-0.0158	1536.09	-0.0142	1536.09	-0.01207	1536.09	-0.01006	1536.09	-0.00827	1536.09	-0.00631	1536.09	-0.00465	1536.09	-0.00295		1536.09	-0.00949	1536.09	0.00140515	1536.09	0.00190105	1536.09	0.00181456	1536.09	0.00165708	1536.09	0.00146241	1536.09	0.00219304	1536.09	0.00229435	1536.09	0.00362855		1536.09	-0.000140269	1536.09	-0.000383721	1536.09	-1.01389e-05	1536.09	0.000341713	1536.09	0.000283223	1536.09	0.000240321
1536.57	-0.01786	1536.57	-0.01583	1536.57	-0.01422	1536.57	-0.01209	1536.57	-0.01006	1536.57	-0.00827	1536.57	-0.00631	1536.57	-0.00466	1536.57	-0.00296		1536.57	-0.00948	1536.57	0.00137768	1536.57	0.00188487	1536.57	0.00175301	1536.57	0.00163037	1536.57	0.00144014	1536.57	0.00215115	1536.57	0.00230405	1536.57	0.0036364		1536.57	-0.00014795	1536.57	-0.000372532	1536.57	-5.53335e-06	1536.57	0.000325299	1536.57	0.000280338	1536.57	0.000229182
1537.05	-0.01787	1537.05	-0.01587	1537.05	-0.01423	1537.05	-0.01211	1537.05	-0.01004	1537.05	-0.00825	1537.05	-0.00629	1537.05	-0.00465	1537.05	-0.00295		1537.05	-0.00948	1537.05	0.00132292	1537.05	0.00183965	1537.05	0.00163732	1537.05	0.00157044	1537.05	0.00139988	1537.05	0.00208122	1537.05	0.00231134	1537.05	0.00364074		1537.05	-0.00016329	1537.05	-0.00036121	1537.05	-7.28948e-07	1537.05	0.000313395	1537.05	0.000289191	1537.05	0.000230873
1537.54	-0.0179	1537.54	-0.01592	1537.54	-0.01424	1537.54	-0.01212	1537.54	-0.01001	1537.54	-0.00822	1537.54	-0.00625	1537.54	-0.00462	1537.54	-0.00292		1537.54	-0.00946	1537.54	0.00124115	1537.54	0.00176522	1537.54	0.00146723	1537.54	0.00147764	1537.54	0.00134361	1537.54	0.00198562	1537.54	0.00231531	1537.54	0.00364181		1537.54	-0.0001877	1537.54	-0.000351377	1537.54	4.43998e-06	1537.54	0.000306863	1537.54	0.000310875	1537.54	0.000246156
1538.02	-0.01794	1538.02	-0.01596	1538.02	-0.01423	1538.02	-0.01211	1538.02	-0.00995	1538.02	-0.00817	1538.02	-0.00618	1538.02	-0.00456	1538.02	-0.00285		1538.02	-0.00944	1538.02	0.0011361	1538.02	0.00166506	1538.02	0.00124972	1538.02	0.00135657	1538.02	0.00127607	1538.02	0.00187016	1538.02	0.00231497	1538.02	0.00363978		1538.02	-0.000222614	1538.02	-0.000344722	1538.02	1.03048e-05	1538.02	0.000306797	1538.02	0.000346953	1538.02	0.00027636
1538.5	-0.01799	1538.5	-0.016	1538.5	-0.01419	1538.5	-0.01209	1538.5	-0.00985	1538.5	-0.0081	1538.5	-0.00607	1538.5	-0.00445	1538.5	-0.00273		1538.5	-0.00942	1538.5	0.00101676	1538.5	0.00154826	1538.5	0.0010034	1538.5	0.00121849	1538.5	0.00120473	1538.5	0.00174646	1538.5	0.00230987	1538.5	0.00363573		1538.5	-0.00026817	1538.5	-0.000341676	1538.5	1.70644e-05	1538.5	0.000314257	1538.5	0.000398852	1538.5	0.000323343
1538.98	-0.01805	1538.98	-0.01603	1538.98	-0.01413	1538.98	-0.01203	1538.98	-0.00971	1538.98	-0.008	1538.98	-0.00591	1538.98	-0.00429	1538.98	-0.00256		1538.98	-0.0094	1538.98	0.000898937	1538.98	0.00143156	1538.98	0.000761856	1538.98	0.00108278	1538.98	0.00114081	1538.98	0.00163296	1538.98	0.00230021	1538.98	0.00363045		1538.98	-0.000320437	1538.98	-0.00034161	1538.98	2.39566e-05	1538.98	0.00033014	1538.98	0.000465717	1538.98	0.000387278
1539.46	-0.0181	1539.46	-0.01604	1539.46	-0.01404	1539.46	-0.01197	1539.46	-0.00954	1539.46	-0.00789	1539.46	-0.00573	1539.46	-0.00411	1539.46	-0.00236		1539.46	-0.00937	1539.46	0.000803702	1539.46	0.00133636	1539.46	0.000569185	1539.46	0.000974172	1539.46	0.00109577	1539.46	0.00155119	1539.46	0.00228752	1539.46	0.00362554		1539.46	-0.000368866	1539.46	-0.000341776	1539.46	2.85293e-05	1539.46	0.000353585	1539.46	0.000541416	1539.46	0.000464522
1539.95	-0.01814	1539.95	-0.01602	1539.95	-0.01394	1539.95	-0.01191	1539.95	-0.0094	1539.95	-0.0078	1539.95	-0.00557	1539.95	-0.00397	1539.95	-0.00219		1539.95	-0.00935	1539.95	0.000749135	1539.95	0.00128212	1539.95	0.000463229	1539.95	0.00091387	1539.95	0.00107756	1539.95	0.00151744	1539.95	0.0022754	1539.95	0.00362197		1539.95	-0.00039897	1539.95	-0.000338365	1539.95	2.82643e-05	1539.95	0.000381607	1539.95	0.000612451	1539.95	0.000544369
1540.43	-0.01814	1540.43	-0.01598	1540.43	-0.01387	1540.43	-0.01188	1540.43	-0.00934	1540.43	-0.00777	1540.43	-0.00549	1540.43	-0.00392	1540.43	-0.00211		1540.43	-0.00933	1540.43	0.000742245	1540.43	0.00127568	1540.43	0.00045696	1540.43	0.000908889	1540.43	0.00108666	1540.43	0.00153476	1540.43	0.00226747	1540.43	0.0036205		1540.43	-0.000401813	1540.43	-0.000329029	1540.43	2.19353e-05	1540.43	0.000409896	1540.43	0.000662324	1540.43	0.00061192
1540.91	-0.01812	1540.91	-0.01594	1540.91	-0.01384	1540.91	-0.01189	1540.91	-0.00936	1540.91	-0.00778	1540.91	-0.00552	1540.91	-0.00397	1540.91	-0.00212		1540.91	-0.00932	1540.91	0.000776085	1540.91	0.00131031	1540.91	0.00053362	1540.91	0.000949864	1540.91	0.00111626	1540.91	0.00159093	1540.91	0.00226691	1540.91	0.00362143		1540.91	-0.000380907	1540.91	-0.000314361	1540.91	1.15308e-05	1540.91	0.000434273	1540.91	0.000682103	1540.91	0.000656484
1541.39	-0.01808	1541.39	-0.0159	1541.39	-0.01385	1541.39	-0.01191	1541.39	-0.00943	1541.39	-0.00783	1541.39	-0.0056	1541.39	-0.00408	1541.39	-0.0022		1541.39	-0.00933	1541.39	0.000836192	1541.39	0.00137043	1541.39	0.000659968	1541.39	0.00101824	1541.39	0.00115719	1541.39	0.00166789	1541.39	0.00227427	1541.39	0.00362474		1541.39	-0.000347965	1541.39	-0.000296846	1541.39	1.15969e-06	1541.39	0.000452449	1541.39	0.00067218	1541.39	0.000675499
1541.87	-0.01805	1541.87	-0.01588	1541.87	-0.01388	1541.87	-0.01193	1541.87	-0.00952	1541.87	-0.00788	1541.87	-0.00569	1541.87	-0.00419	1541.87	-0.00228		1541.87	-0.00935	1541.87	0.000907712	1541.87	0.00144067	1541.87	0.000803979	1541.87	0.00109613	1541.87	0.00120098	1541.87	0.00174905	1541.87	0.00228806	1541.87	0.00362952		1541.87	-0.000313861	1541.87	-0.000280091	1541.87	-6.56049e-06	1541.87	0.000464324	1541.87	0.000639129	1541.87	0.000672213
1542.36	-0.01803	1542.36	-0.01587	1542.36	-0.01392	1542.36	-0.01195	1542.36	-0.00959	1542.36	-0.00793	1542.36	-0.00578	1542.36	-0.00428	1542.36	-0.00235		1542.36	-0.00938	1542.36	0.000980299	1542.36	0.00150992	1542.36	0.000944751	1542.36	0.00117161	1542.36	0.00124324	1542.36	0.00182478	1542.36	0.00230571	1542.36	0.00363496		1542.36	-0.000284427	1542.36	-0.000266846	1542.36	-1.04702e-05	1542.36	0.000470228	1542.36	0.000589357	1542.36	0.000650345
1542.84	-0.01802	1542.84	-0.01586	1542.84	-0.01397	1542.84	-0.01195	1542.84	-0.00965	1542.84	-0.00796	1542.84	-0.00585	1542.84	-0.00433	1542.84	-0.00241		1542.84	-0.00942	1542.84	0.00104933	1542.84	0.00157274	1542.84	0.00107314	1542.84	0.00123962	1542.84	0.00128196	1542.84	0.00189186	1542.84	0.00232423	1542.84	0.00363978		1542.84	-0.000260599	1542.84	-0.000259263	1542.84	-1.12323e-05	1542.84	0.000470692	1542.84	0.000528677	1542.84	0.000613114
1543.32	-0.01802	1543.32	-0.01585	1543.32	-0.01401	1543.32	-0.01194	1543.32	-0.0097	1543.32	-0.00799	1543.32	-0.00591	1543.32	-0.00437	1543.32	-0.00245		1543.32	-0.00946	1543.32	0.00111402	1543.32	0.00162811	1543.32	0.00118965	1543.32	0.00130097	1543.32	0.00131758	1543.32	0.00195173	1543.32	0.00234079	1543.32	0.00364348		1543.32	-0.0002403	1543.32	-0.00025913	1543.32	-1.00395e-05	1543.32	0.00046565	1543.32	0.000462035	1543.32	0.000563445
1543.8	-0.01801	1543.8	-0.01584	1543.8	-0.01404	1543.8	-0.01193	1543.8	-0.00973	1543.8	-0.00802	1543.8	-0.00595	1543.8	-0.0044	1543.8	-0.0025		1543.8	-0.0095	1543.8	0.00117626	1543.8	0.00167833	1543.8	0.00129944	1543.8	0.00135969	1543.8	0.00135218	1543.8	0.00200862	1543.8	0.00235352	1543.8	0.00364599		1543.8	-0.00022034	1543.8	-0.000267376	1543.8	-7.98523e-06	1543.8	0.00045487	1543.8	0.000394341	1543.8	0.000504328
1544.29	-0.01799	1544.29	-0.01582	1544.29	-0.01407	1544.29	-0.01191	1544.29	-0.00977	1544.29	-0.00805	1544.29	-0.006	1544.29	-0.00443	1544.29	-0.00255		1544.29	-0.00954	1544.29	0.00123818	1544.29	0.00172623	1544.29	0.00140876	1544.29	0.00142003	1544.29	0.00138738	1544.29	0.00206644	1544.29	0.00236148	1544.29	0.0036481		1544.29	-0.000198094	1544.29	-0.000283667	1544.29	-5.50022e-06	1544.29	0.000438419	1544.29	0.000331102	1544.29	0.00044084
1544.77	-0.01797	1544.77	-0.0158	1544.77	-0.01409	1544.77	-0.01189	1544.77	-0.00981	1544.77	-0.00808	1544.77	-0.00605	1544.77	-0.00446	1544.77	-0.00261		1544.77	-0.00959	1544.77	0.00130033	1544.77	0.00177454	1544.77	0.00152003	1544.77	0.00148435	1544.77	0.00142395	1544.77	0.00212624	1544.77	0.00236468	1544.77	0.00365104		1544.77	-0.000172867	1544.77	-0.00030519	1544.77	-1.92177e-06	1544.77	0.000417159	1544.77	0.000277421	1544.77	0.000379716
1545.25	-0.01795	1545.25	-0.01578	1545.25	-0.0141	1545.25	-0.01189	1545.25	-0.00984	1545.25	-0.00812	1545.25	-0.0061	1545.25	-0.0045	1545.25	-0.00269		1545.25	-0.00963	1545.25	0.00136111	1545.25	0.00182288	1545.25	0.00163047	1545.25	0.00155076	1545.25	0.00146115	1545.25	0.00218611	1545.25	0.00236431	1545.25	0.00365578		1545.25	-0.000146309	1545.25	-0.000328466	1545.25	3.84357e-06	1545.25	0.000392915	1545.25	0.000236244	1545.25	0.000326559
1545.73	-0.01793	1545.73	-0.01577	1545.73	-0.0141	1545.73	-0.01189	1545.73	-0.00987	1545.73	-0.00815	1545.73	-0.00614	1545.73	-0.00455	1545.73	-0.00276		1545.73	-0.00967	1545.73	0.00141646	1545.73	0.00186883	1545.73	0.00173288	1545.73	0.00161404	1545.73	0.00149596	1545.73	0.00224119	1545.73	0.00236144	1545.73	0.00366293		1545.73	-0.000121351	1545.73	-0.000348794	1545.73	1.24917e-05	1545.73	0.000368806	1545.73	0.000208563	1545.73	0.000285544
1546.21	-0.01791	1546.21	-0.01576	1546.21	-0.0141	1546.21	-0.01191	1546.21	-0.00989	1546.21	-0.00818	1546.21	-0.00618	1546.21	-0.00458	1546.21	-0.00282		1546.21	-0.0097	1546.21	0.00146217	1546.21	0.00190843	1546.21	0.00181829	1546.21	0.00166745	1546.21	0.00152535	1546.21	0.00228616	1546.21	0.00235731	1546.21	0.00367172		1546.21	-0.000100821	1546.21	-0.000362964	1546.21	2.37578e-05	1546.21	0.000347815	1546.21	0.000193148	1546.21	0.000257893
1546.7	-0.0179	1546.7	-0.01577	1546.7	-0.01411	1546.7	-0.01193	1546.7	-0.00991	1546.7	-0.0082	1546.7	-0.00621	1546.7	-0.00461	1546.7	-0.00287		1546.7	-0.00972	1546.7	0.00149494	1546.7	0.00193752	1546.7	0.00188018	1546.7	0.00170521	1546.7	0.0015465	1546.7	0.0023171	1546.7	0.00235225	1546.7	0.00368121		1546.7	-8.65825e-05	1546.7	-0.000369122	1546.7	3.64158e-05	1546.7	0.000332594	1546.7	0.000188308	1546.7	0.00024304
1547.18	-0.0179	1547.18	-0.01578	1547.18	-0.01411	1547.18	-0.01195	1547.18	-0.00991	1547.18	-0.00821	1547.18	-0.00622	1547.18	-0.00462	1547.18	-0.0029		1547.18	-0.00973	1547.18	0.00151383	1547.18	0.0019538	1547.18	0.00191615	1547.18	0.00172443	1547.18	0.00155797	1547.18	0.00233276	1547.18	0.00234615	1547.18	0.0036898		1547.18	-7.92801e-05	1547.18	-0.000367334	1547.18	4.86104e-05	1547.18	0.0003251	1547.18	0.00019275	1547.18	0.000239062
1547.66	-0.0179	1547.66	-0.01579	1547.66	-0.01412	1547.66	-0.01197	1547.66	-0.00991	1547.66	-0.00821	1547.66	-0.00622	1547.66	-0.00462	1547.66	-0.0029		1547.66	-0.00973	1547.66	0.00152048	1547.66	0.00195749	1547.66	0.00192883	1547.66	0.001726	1547.66	0.0015601	1547.66	0.00233469	1547.66	0.00233929	1547.66	0.00369658		1547.66	-7.84591e-05	1547.66	-0.000358693	1547.66	5.79222e-05	1547.66	0.000326228	1547.66	0.000205248	1547.66	0.000244034
1548.14	-0.0179	1548.14	-0.0158	1548.14	-0.01412	1548.14	-0.01197	1548.14	-0.00991	1548.14	-0.0082	1548.14	-0.00621	1548.14	-0.0046	1548.14	-0.00288		1548.14	-0.00972	1548.14	0.00151918	1548.14	0.00195143	1548.14	0.00192587	1548.14	0.00171442	1548.14	0.00155485	1548.14	0.00232743	1548.14	0.00233149	1548.14	0.00370096		1548.14	-8.265e-05	1548.14	-0.000345285	1548.14	6.22965e-05	1548.14	0.000335744	1548.14	0.000224707	1548.14	0.000255704
1548.62	-0.01789	1548.62	-0.01581	1548.62	-0.01412	1548.62	-0.01196	1548.62	-0.00991	1548.62	-0.00819	1548.62	-0.00619	1548.62	-0.00457	1548.62	-0.00284		1548.62	-0.0097	1548.62	0.00151568	1548.62	0.00194118	1548.62	0.00191802	1548.62	0.00169742	1548.62	0.0015458	1548.62	0.00231647	1548.62	0.0023235	1548.62	0.00370346		1548.62	-8.94754e-05	1548.62	-0.000329956	1548.62	6.05733e-05	1548.62	0.000351529	1548.62	0.000249836	1548.62	0.000271486
1549.11	-0.01788	1549.11	-0.0158	1549.11	-0.01412	1549.11	-0.01194	1549.11	-0.00991	1549.11	-0.00817	1549.11	-0.00616	1549.11	-0.00454	1549.11	-0.00279		1549.11	-0.00968	1549.11	0.00151596	1549.11	0.00193323	1549.11	0.00191652	1549.11	0.00168349	1549.11	0.00153685	1549.11	0.00230748	1549.11	0.002316	1549.11	0.00370564		1549.11	-9.59562e-05	1549.11	-0.000316116	1549.11	5.29846e-05	1549.11	0.000369734	1549.11	0.000278415	1549.11	0.000289025
1549.59	-0.01786	1549.59	-0.01579	1549.59	-0.01411	1549.59	-0.01191	1549.59	-0.00993	1549.59	-0.00817	1549.59	-0.00615	1549.59	-0.00451	1549.59	-0.00275		1549.59	-0.00966	1549.59	0.00152345	1549.59	0.00193273	1549.59	0.00192823	1549.59	0.00167886	1549.59	0.00153094	1549.59	0.00230385	1549.59	0.00230994	1549.59	0.00370921		1549.59	-9.9438e-05	1549.59	-0.000306448	1549.59	4.18503e-05	1549.59	0.000385321	1549.59	0.000307792	1549.59	0.000306167
1550.07	-0.01785	1550.07	-0.01577	1550.07	-0.0141	1550.07	-0.01189	1550.07	-0.00995	1550.07	-0.00817	1550.07	-0.00615	1550.07	-0.0045	1550.07	-0.00272		1550.07	-0.00964	1550.07	0.00153753	1550.07	0.00194132	1550.07	0.00195296	1550.07	0.00168531	1550.07	0.00152861	1550.07	0.00230551	1550.07	0.00230554	1550.07	0.00371543		1550.07	-9.87165e-05	1550.07	-0.000302442	1550.07	3.04181e-05	1550.07	0.000394076	1550.07	0.000335678	1550.07	0.000322182
1550.55	-0.01783	1550.55	-0.01575	1550.55	-0.01409	1550.55	-0.01188	1550.55	-0.00999	1550.55	-0.00818	1550.55	-0.00616	1550.55	-0.00451	1550.55	-0.00272		1550.55	-0.00963	1550.55	0.00155398	1550.55	0.00195636	1550.55	0.00198365	1550.55	0.00169915	1550.55	0.00152834	1550.55	0.00230911	1550.55	0.00230245	1550.55	0.00372445		1550.55	-9.44933e-05	1550.55	-0.000304064	1550.55	2.1869e-05	1550.55	0.000394673	1550.55	0.000360913	1550.55	0.000337502
1551.04	-0.01782	1551.04	-0.01574	1551.04	-0.01409	1551.04	-0.01189	1551.04	-0.01003	1551.04	-0.00821	1551.04	-0.0062	1551.04	-0.00453	1551.04	-0.00275		1551.04	-0.00963	1551.04	0.00156676	1551.04	0.0019722	1551.04	0.00200958	1551.04	0.00171342	1551.04	0.00152738	1551.04	0.00231031	1551.04	0.00229972	1551.04	0.00373551		1551.04	-8.89194e-05	1551.04	-0.000309958	1551.04	1.75614e-05	1551.04	0.000388372	1551.04	0.000383663	1551.04	0.000353054
1551.52	-0.01782	1551.52	-0.01574	1551.52	-0.01409	1551.52	-0.01191	1551.52	-0.01007	1551.52	-0.00823	1551.52	-0.00623	1551.52	-0.00456	1551.52	-0.00279		1551.52	-0.00962	1551.52	0.00157081	1551.52	0.00198312	1551.52	0.00202103	1551.52	0.00172134	1551.52	0.00152276	1551.52	0.00230534	1551.52	0.00229652	1551.52	0.00374671		1551.52	-8.45964e-05	1551.52	-0.000318533	1551.52	1.70644e-05	1551.52	0.000378755	1551.52	0.000404324	1551.52	0.000369502
1552	-0.01782	1552	-0.01575	1552	-0.01409	1552	-0.01194	1552	-0.0101	1552	-0.00826	1552	-0.00627	1552	-0.00458	1552	-0.00282		1552	-0.00961	1552	0.00156349	1552	0.00198445	1552	0.00201168	1552	0.00171795	1552	0.00151325	1552	0.00229255	1552	0.00229239	1552	0.00375603		1552	-8.37357e-05	1552	-0.000328367	1552	1.88868e-05	1552	0.00036937	1552	0.000422897	1552	0.000386349
1552.48	-0.01783	1552.48	-0.01576	1552.48	-0.0141	1552.48	-0.01197	1552.48	-0.01012	1552.48	-0.00827	1552.48	-0.00628	1552.48	-0.0046	1552.48	-0.00284		1552.48	-0.0096	1552.48	0.00154533	1552.48	0.00197447	1552.48	0.00198086	1552.48	0.00170211	1552.48	0.00149935	1552.48	0.00227257	1552.48	0.00228742	1552.48	0.00376188		1552.48	-8.79131e-05	1552.48	-0.0003382	1552.48	2.0643e-05	1552.48	0.000362903	1552.48	0.000438485	1552.48	0.000401638
1552.96	-0.01784	1552.96	-0.01578	1552.96	-0.0141	1552.96	-0.01198	1552.96	-0.01011	1552.96	-0.00827	1552.96	-0.00628	1552.96	-0.00459	1552.96	-0.00284		1552.96	-0.00957	1552.96	0.00151981	1552.96	0.00195403	1552.96	0.00193293	1552.96	0.0016755	1552.96	0.00148292	1552.96	0.00224815	1552.96	0.0022826	1552.96	0.00376349		1552.96	-9.75382e-05	1552.96	-0.000346841	1552.96	2.06099e-05	1552.96	0.000360184	1552.96	0.000449431	1552.96	0.000412582
1553.44	-0.01786	1553.44	-0.01578	1553.44	-0.01409	1553.44	-0.01199	1553.44	-0.01009	1553.44	-0.00826	1553.44	-0.00625	1553.44	-0.00456	1553.44	-0.00281		1553.44	-0.00954	1553.44	0.00149192	1553.44	0.00192621	1553.44	0.00187502	1553.44	0.00164224	1553.44	0.0014667	1553.44	0.00222201	1553.44	0.00227926	1553.44	0.00376125		1553.44	-0.000112014	1553.44	-0.000352569	1553.44	1.79259e-05	1553.44	0.000360018	1553.44	0.000454373	1553.44	0.00041623
1553.93	-0.01787	1553.93	-0.01579	1553.93	-0.01409	1553.93	-0.01199	1553.93	-0.01004	1553.93	-0.00824	1553.93	-0.0062	1553.93	-0.00451	1553.93	-0.00276		1553.93	-0.00952	1553.93	0.0014655	1553.93	0.00189449	1553.93	0.001814	1553.93	0.00160626	1553.93	0.0014521	1553.93	0.00219583	1553.93	0.0022788	1553.93	0.00375677		1553.93	-0.00012955	1553.93	-0.000354092	1553.93	1.33864e-05	1553.93	0.000359587	1553.93	0.000453477	1553.93	0.000411687
1554.41	-0.01789	1554.41	-0.01579	1554.41	-0.01409	1554.41	-0.01198	1554.41	-0.00999	1554.41	-0.0082	1554.41	-0.00614	1554.41	-0.00445	1554.41	-0.00269		1554.41	-0.0095	1554.41	0.00144158	1554.41	0.00186065	1554.41	0.00175234	1554.41	0.00156868	1554.41	0.00143887	1554.41	0.00216819	1554.41	0.0022818	1554.41	0.00375229		1554.41	-0.00014795	1554.41	-0.000350152	1554.41	9.2445e-06	1554.41	0.000355906	1554.41	0.000449397	1554.41	0.000400245
1554.89	-0.01792	1554.89	-0.0158	1554.89	-0.01409	1554.89	-0.01198	1554.89	-0.00994	1554.89	-0.00817	1554.89	-0.00609	1554.89	-0.00439	1554.89	-0.00262		1554.89	-0.0095	1554.89	0.00141699	1554.89	0.00182354	1554.89	0.00168631	1554.89	0.00152715	1554.89	0.00142372	1554.89	0.00213533	1554.89	0.00228802	1554.89	0.00375002		1554.89	-0.000165572	1554.89	-0.000340484	1554.89	8.25045e-06	1554.89	0.000347151	1554.89	0.000446843	1554.89	0.000386482
1555.37	-0.01796	1555.37	-0.01581	1555.37	-0.01411	1555.37	-0.01199	1555.37	-0.00989	1555.37	-0.00815	1555.37	-0.00604	1555.37	-0.00434	1555.37	-0.00255		1555.37	-0.0095	1555.37	0.00138497	1555.37	0.00177886	1555.37	0.00160576	1555.37	0.00147548	1555.37	0.00140197	1555.37	0.00209108	1555.37	0.00229688	1555.37	0.00375112		1555.37	-0.000182245	1555.37	-0.000325619	1555.37	1.30881e-05	1555.37	0.000333755	1555.37	0.000450691	1555.37	0.00037567
1555.86	-0.018	1555.86	-0.01584	1555.86	-0.01414	1555.86	-0.01202	1555.86	-0.00986	1555.86	-0.00814	1555.86	-0.00601	1555.86	-0.00431	1555.86	-0.0025		1555.86	-0.0095	1555.86	0.00133713	1555.86	0.00171968	1555.86	0.00149732	1555.86	0.00140586	1555.86	0.00136844	1555.86	0.00202942	1555.86	0.00230698	1555.86	0.00375567		1555.86	-0.000199364	1555.86	-0.00030711	1555.86	2.54808e-05	1555.86	0.000318568	1555.86	0.000464755	1555.86	0.000372885
1556.34	-0.01804	1556.34	-0.01589	1556.34	-0.01417	1556.34	-0.01207	1556.34	-0.00983	1556.34	-0.00813	1556.34	-0.00598	1556.34	-0.0043	1556.34	-0.00246		1556.34	-0.0095	1556.34	0.00126564	1556.34	0.00163898	1556.34	0.00134789	1556.34	0.00131067	1556.34	0.00131881	1556.34	0.00194591	1556.34	0.00231667	1556.34	0.00376235		1556.34	-0.000219719	1556.34	-0.000286614	1556.34	4.64233e-05	1556.34	0.000306333	1556.34	0.000491988	1556.34	0.000382204
1556.82	-0.01808	1556.82	-0.01594	1556.82	-0.01421	1556.82	-0.01211	1556.82	-0.0098	1556.82	-0.00811	1556.82	-0.00596	1556.82	-0.00428	1556.82	-0.00241		1556.82	-0.0095	1556.82	0.00116574	1556.82	0.00153183	1556.82	0.00114965	1556.82	0.00118563	1556.82	0.00125172	1556.82	0.00183991	1556.82	0.00232443	1556.82	0.0037689		1556.82	-0.00024675	1556.82	-0.000266581	1556.82	7.56847e-05	1556.82	0.000303349	1556.82	0.000532558	1556.82	0.000406745
1557.3	-0.0181	1557.3	-0.01599	1557.3	-0.01423	1557.3	-0.01215	1557.3	-0.00975	1557.3	-0.00808	1557.3	-0.00591	1557.3	-0.00426	1557.3	-0.00234		1557.3	-0.00948	1557.3	0.00104044	1557.3	0.00140094	1557.3	0.000910018	1557.3	0.00103634	1557.3	0.00117118	1557.3	0.00172001	1557.3	0.00232836	1557.3	0.00377121		1557.3	-0.00028298	1557.3	-0.000250388	1557.3	0.00011045	1557.3	0.000317805	1557.3	0.00058365	1557.3	0.000448071
1557.79	-0.01809	1557.79	-0.016	1557.79	-0.01422	1557.79	-0.01214	1557.79	-0.00968	1557.79	-0.00803	1557.79	-0.00583	1557.79	-0.00422	1557.79	-0.00225		1557.79	-0.00945	1557.79	0.000908681	1557.79	0.00126474	1557.79	0.000665941	1557.79	0.000886146	1557.79	0.00109165	1557.79	0.00160958	1557.79	0.0023265	1557.79	0.00376533		1557.79	-0.000325924	1557.79	-0.00024307	1557.79	0.000143892	1557.79	0.000357199	1557.79	0.000634483	1557.79	0.000503399
1558.27	-0.01803	1558.27	-0.01595	1558.27	-0.01417	1558.27	-0.01204	1558.27	-0.0096	1558.27	-0.00795	1558.27	-0.00571	1558.27	-0.00416	1558.27	-0.00215		1558.27	-0.00942	1558.27	0.000809292	1558.27	0.0011628	1558.27	0.00049076	1558.27	0.000780378	1558.27	0.0010391	1558.27	0.00154703	1558.27	0.00231924	1558.27	0.00374882		1558.27	-0.000361587	1558.27	-0.000250355	1558.27	0.000162951	1558.27	0.00042167	1558.27	0.000664216	1558.27	0.000559199
1558.75	-0.01791	1558.75	-0.01582	1558.75	-0.01407	1558.75	-0.01187	1558.75	-0.00953	1558.75	-0.00788	1558.75	-0.0056	1558.75	-0.00412	1558.75	-0.0021		1558.75	-0.00942	1558.75	0.000786877	1558.75	0.00114101	1558.75	0.000465683	1558.75	0.000768295	1558.75	0.00103986	1558.75	0.00156851	1558.75	0.00230974	1558.75	0.00372492		1558.75	-0.000366464	1558.75	-0.000273469	1558.75	0.000154531	1558.75	0.000494144	1558.75	0.000651108	1558.75	0.000592012
1559.23	-0.01779	1559.23	-0.01565	1559.23	-0.01397	1559.23	-0.01171	1559.23	-0.00954	1559.23	-0.00786	1559.23	-0.00559	1559.23	-0.00413	1559.23	-0.00216		1559.23	-0.00945	1559.23	0.000858112	1559.23	0.00121783	1559.23	0.000616963	1559.23	0.000865196	1559.23	0.00109998	1559.23	0.00167713	1559.23	0.00230405	1559.23	0.00370223		1559.23	-0.000330816	1559.23	-0.000304627	1559.23	0.000119001	1559.23	0.000545829	1559.23	0.000598415	1559.23	0.000587234
1559.71	-0.01773	1559.71	-0.01554	1559.71	-0.01393	1559.71	-0.01163	1559.71	-0.00961	1559.71	-0.00789	1559.71	-0.00565	1559.71	-0.00419	1559.71	-0.00228		1559.71	-0.0095	1559.71	0.000995943	1559.71	0.00136614	1559.71	0.00089003	1559.71	0.00103664	1559.71	0.00119862	1559.71	0.00183682	1559.71	0.00230654	1559.71	0.00368906		1559.71	-0.000271737	1559.71	-0.000331843	1559.71	7.29342e-05	1559.71	0.000560459	1559.71	0.000533487	1559.71	0.000555649
1560.19	-0.01772	1560.19	-0.0155	1560.19	-0.01393	1560.19	-0.01162	1560.19	-0.0097	1560.19	-0.00795	1560.19	-0.00575	1560.19	-0.00427	1560.19	-0.00241		1560.19	-0.00956	1560.19	0.00115463	1560.19	0.00153902	1560.19	0.00119805	1560.19	0.00122912	1560.19	0.00130612	1560.19	0.00200159	1560.19	0.00231764	1560.19	0.00368796		1560.19	-0.00021209	1560.19	-0.000348861	1560.19	3.31022e-05	1560.19	0.000544336	1560.19	0.000478288	1560.19	0.000517
1560.68	-0.01773	1560.68	-0.01549	1560.68	-0.01394	1560.68	-0.01166	1560.68	-0.00977	1560.68	-0.008	1560.68	-0.00585	1560.68	-0.00434	1560.68	-0.00252		1560.68	-0.00961	1560.68	0.00130089	1560.68	0.00170008	1560.68	0.00147737	1560.68	0.00140347	1560.68	0.00140217	1560.68	0.00214216	1560.68	0.00233476	1560.68	0.00369695		1560.68	-0.000163211	1560.68	-0.000356244	1560.68	6.06357e-06	1560.68	0.000512322	1560.68	0.000437756	1560.68	0.000482036
1561.16	-0.01775	1561.16	-0.01551	1561.16	-0.01397	1561.16	-0.0117	1561.16	-0.00983	1561.16	-0.00804	1561.16	-0.00592	1561.16	-0.0044	1561.16	-0.00259		1561.16	-0.00965	1561.16	0.00141987	1561.16	0.0018322	1561.16	0.00170022	1561.16	0.00154304	1561.16	0.00147877	1561.16	0.00224845	1561.16	0.00235458	1561.16	0.00371182		1561.16	-0.000127161	1561.16	-0.000356939	1561.16	-9.21117e-06	1561.16	0.000476032	1561.16	0.000408602	1561.16	0.000453013
1561.64	-0.01777	1561.64	-0.01554	1561.64	-0.01399	1561.64	-0.01175	1561.64	-0.00986	1561.64	-0.00807	1561.64	-0.00598	1561.64	-0.00445	1561.64	-0.00265		1561.64	-0.00967	1561.64	0.00150906	1561.64	0.0019311	1561.64	0.00186228	1561.64	0.00164497	1561.64	0.00153556	1561.64	0.0023216	1561.64	0.00237407	1561.64	0.00372893		1561.64	-0.000102529	1561.64	-0.000353628	1561.64	-1.61691e-05	1561.64	0.000441338	1561.64	0.00038688	1561.64	0.000428933
1562.12	-0.01778	1562.12	-0.01557	1562.12	-0.014	1562.12	-0.01179	1562.12	-0.00988	1562.12	-0.00809	1562.12	-0.00602	1562.12	-0.00448	1562.12	-0.00268		1562.12	-0.00969	1562.12	0.00157156	1562.12	0.00199903	1562.12	0.00196931	1562.12	0.00171326	1562.12	0.00157559	1562.12	0.00236744	1562.12	0.0023906	1562.12	0.00374524		1562.12	-8.73239e-05	1562.12	-0.000348165	1562.12	-1.81239e-05	1562.12	0.000410891	1562.12	0.000369436	1562.12	0.000407873
1562.61	-0.0178	1562.61	-0.01559	1562.61	-0.01402	1562.61	-0.01182	1562.61	-0.00988	1562.61	-0.0081	1562.61	-0.00604	1562.61	-0.00451	1562.61	-0.0027		1562.61	-0.00969	1562.61	0.00161224	1562.61	0.00204047	1562.61	0.00203145	1562.61	0.00175441	1562.61	0.00160233	1562.61	0.00239306	1562.61	0.00240239	1562.61	0.00375898		1562.61	-7.95979e-05	1562.61	-0.000342173	1562.61	-1.78589e-05	1562.61	0.000385619	1562.61	0.000355243	1562.61	0.000388604
1563.09	-0.01782	1563.09	-0.01562	1563.09	-0.01403	1563.09	-0.01184	1563.09	-0.00988	1563.09	-0.00811	1563.09	-0.00605	1563.09	-0.00452	1563.09	-0.00271		1563.09	-0.00969	1563.09	0.00163679	1563.09	0.00206168	1563.09	0.00206048	1563.09	0.00177613	1563.09	0.00161969	1563.09	0.00240555	1563.09	0.00240825	1563.09	0.00376877		1563.09	-7.74991e-05	1563.09	-0.00033671	1563.09	-1.70306e-05	1563.09	0.000365622	1563.09	0.000343869	1563.09	0.000370165
1563.57	-0.01783	1563.57	-0.01564	1563.57	-0.01404	1563.57	-0.01186	1563.57	-0.00987	1563.57	-0.00811	1563.57	-0.00606	1563.57	-0.00452	1563.57	-0.00271		1563.57	-0.00968	1563.57	0.00165135	1563.57	0.00207014	1563.57	0.0020691	1563.57	0.00178681	1563.57	0.00163113	1563.57	0.00241199	1563.57	0.00240842	1563.57	0.00377498		1563.57	-7.90285e-05	1563.57	-0.000332671	1563.57	-1.65004e-05	1563.57	0.000350633	1563.57	0.000335512	1563.57	0.000352424
1564.05	-0.01785	1564.05	-0.01565	1564.05	-0.01405	1564.05	-0.01187	1564.05	-0.00986	1564.05	-0.0081	1564.05	-0.00605	1564.05	-0.00452	1564.05	-0.00271		1564.05	-0.00967	1564.05	0.00166134	1564.05	0.0020736	1564.05	0.00206977	1564.05	0.00179443	1564.05	0.00163935	1564.05	0.00241782	1564.05	0.00240435	1564.05	0.00377839		1564.05	-8.19813e-05	1564.05	-0.000330552	1564.05	-1.63016e-05	1564.05	0.000340121	1564.05	0.000330472	1564.05	0.000336175
1564.54	-0.01786	1564.54	-0.01566	1564.54	-0.01406	1564.54	-0.01187	1564.54	-0.00985	1564.54	-0.0081	1564.54	-0.00605	1564.54	-0.00451	1564.54	-0.00271		1564.54	-0.00966	1564.54	0.00167102	1564.54	0.00207849	1564.54	0.0020721	1564.54	0.00180458	1564.54	0.00164597	1564.54	0.00242608	1564.54	0.00239859	1564.54	0.003781		1564.54	-8.44706e-05	1564.54	-0.00033032	1564.54	-1.5639e-05	1564.54	0.000332826	1564.54	0.000328914	1564.54	0.000322978
1565.02	-0.01787	1565.02	-0.01567	1565.02	-0.01406	1565.02	-0.01187	1565.02	-0.00984	1565.02	-0.00809	1565.02	-0.00605	1565.02	-0.0045	1565.02	-0.0027		1565.02	-0.00965	1565.02	0.00168164	1565.02	0.00208808	1565.02	0.00207996	1565.02	0.00181899	1565.02	0.00165086	1565.02	0.00243611	1565.02	0.00239389	1565.02	0.00378461		1565.02	-8.5371e-05	1565.02	-0.000331015	1565.02	-1.35516e-05	1565.02	0.000327886	1565.02	0.000331036	1565.02	0.000315087
1565.5	-0.01787	1565.5	-0.01567	1565.5	-0.01407	1565.5	-0.01187	1565.5	-0.00985	1565.5	-0.00809	1565.5	-0.00606	1565.5	-0.00449	1565.5	-0.0027		1565.5	-0.00965	1565.5	0.0016916	1565.5	0.00210147	1565.5	0.00209088	1565.5	0.00183466	1565.5	0.00165229	1565.5	0.0024443	1565.5	0.00239226	1565.5	0.00379073		1565.5	-8.4795e-05	1565.5	-0.000331479	1565.5	-9.57563e-06	1565.5	0.000324371	1565.5	0.000336971	1565.5	0.000314987
1565.98	-0.01787	1565.98	-0.01567	1565.98	-0.01407	1565.98	-0.01187	1565.98	-0.00986	1565.98	-0.00809	1565.98	-0.00606	1565.98	-0.00449	1565.98	-0.00271		1565.98	-0.00966	1565.98	0.00169712	1565.98	0.00211438	1565.98	0.00209747	1565.98	0.0018459	1565.98	0.0016478	1565.98	0.0024454	1565.98	0.00239446	1565.98	0.00379952		1565.98	-8.3749e-05	1565.98	-0.000330552	1565.98	-4.208e-06	1565.98	0.000322215	1565.98	0.000347384	1565.98	0.000324537
1566.46	-0.01786	1566.46	-0.01567	1566.46	-0.01408	1566.46	-0.01188	1566.46	-0.00987	1566.46	-0.00809	1566.46	-0.00607	1566.46	-0.00448	1566.46	-0.00271		1566.46	-0.00966	1566.46	0.00169404	1566.46	0.00212168	1566.46	0.00209101	1566.46	0.00184657	1566.46	0.00163546	1566.46	0.00243534	1566.46	0.00239952	1566.46	0.00381035		1566.46	-8.38086e-05	1566.46	-0.000328002	1566.46	1.59044e-06	1566.46	0.000322249	1566.46	0.000363268	1566.46	0.000345096
1566.94	-0.01784	1566.94	-0.01568	1566.94	-0.01408	1566.94	-0.0119	1566.94	-0.00989	1566.94	-0.00808	1566.94	-0.00608	1566.94	-0.00448	1566.94	-0.0027		1566.94	-0.00966	1566.94	0.00167967	1566.94	0.00211905	1566.94	0.00206538	1566.94	0.0018327	1566.94	0.00161464	1566.94	0.00241212	1566.94	0.00240569	1566.94	0.00382175		1566.94	-8.62581e-05	1566.94	-0.000324526	1566.94	6.03044e-06	1566.94	0.000325366	1566.94	0.00038552	1566.94	0.000377163
1567.43	-0.01783	1567.43	-0.01568	1567.43	-0.01408	1567.43	-0.0119	1567.43	-0.0099	1567.43	-0.00807	1567.43	-0.00609	1567.43	-0.00446	1567.43	-0.00268		1567.43	-0.00965	1567.43	0.00165432	1567.43	0.0021055	1567.43	0.00202014	1567.43	0.00180441	1567.43	0.0015871	1567.43	0.00237827	1567.43	0.00241052	1567.43	0.00383194		1567.43	-9.18785e-05	1567.43	-0.000321381	1567.43	7.75343e-06	1567.43	0.000332826	1567.43	0.00041424	1567.43	0.000419547
1567.91	-0.01781	1567.91	-0.01568	1567.91	-0.01407	1567.91	-0.01191	1567.91	-0.00991	1567.91	-0.00806	1567.91	-0.00609	1567.91	-0.00443	1567.91	-0.00265		1567.91	-0.00963	1567.91	0.00162242	1567.91	0.00208409	1567.91	0.00196248	1567.91	0.00176755	1567.91	0.00155754	1567.91	0.00234022	1567.91	0.00241252	1567.91	0.00383933		1567.91	-0.000100193	1567.91	-0.000320288	1567.91	5.73223e-06	1567.91	0.000345129	1567.91	0.000447938	1567.91	0.000469067
1568.39	-0.01778	1568.39	-0.01567	1568.39	-0.01406	1568.39	-0.0119	1568.39	-0.00991	1568.39	-0.00804	1568.39	-0.00608	1568.39	-0.0044	1568.39	-0.00261		1568.39	-0.00961	1568.39	0.00159261	1568.39	0.00206205	1568.39	0.00190793	1568.39	0.00173238	1568.39	0.00153313	1568.39	0.00230824	1568.39	0.00241078	1568.39	0.00384307		1568.39	-0.000109406	1568.39	-0.000322871	1568.39	6.62681e-08	1568.39	0.000361378	1568.39	0.00048207	1568.39	0.000518725
1568.87	-0.01776	1568.87	-0.01565	1568.87	-0.01403	1568.87	-0.01187	1568.87	-0.0099	1568.87	-0.00801	1568.87	-0.00607	1568.87	-0.00436	1568.87	-0.00257		1568.87	-0.00959	1568.87	0.00157566	1568.87	0.00204896	1568.87	0.00187612	1568.87	0.00171256	1568.87	0.00152183	1568.87	0.00229332	1568.87	0.00240599	1568.87	0.00384297		1568.87	-0.000116295	1568.87	-0.000329857	1568.87	-7.62076e-06	1568.87	0.000378788	1568.87	0.000510199	1568.87	0.000558933
1569.36	-0.01774	1569.36	-0.01563	1569.36	-0.014	1569.36	-0.01184	1569.36	-0.00989	1569.36	-0.008	1569.36	-0.00606	1569.36	-0.00432	1569.36	-0.00254		1569.36	-0.00957	1569.36	0.00158043	1569.36	0.00205289	1569.36	0.00188364	1569.36	0.00171865	1569.36	0.00152921	1569.36	0.00230281	1569.36	0.00240036	1569.36	0.00384057		1569.36	-0.000117473	1569.36	-0.000339855	1569.36	-1.43468e-05	1569.36	0.000393148	1569.36	0.000525326	1569.36	0.000580333
1569.84	-0.01773	1569.84	-0.0156	1569.84	-0.01397	1569.84	-0.01181	1569.84	-0.00989	1569.84	-0.00799	1569.84	-0.00607	1569.84	-0.00431	1569.84	-0.00254		1569.84	-0.00956	1569.84	0.00160944	1569.84	0.00207636	1569.84	0.00193512	1569.84	0.00175318	1569.84	0.00155558	1569.84	0.00233613	1569.84	0.00239673	1569.84	0.00383806		1569.84	-0.000111292	1569.84	-0.000350053	1569.84	-1.70968e-05	1569.84	0.000400941	1569.84	0.000525293	1569.84	0.000579636
1570.32	-0.01773	1570.32	-0.01559	1570.32	-0.01395	1570.32	-0.01179	1570.32	-0.00989	1570.32	-0.008	1570.32	-0.00608	1570.32	-0.00432	1570.32	-0.00256		1570.32	-0.00956	1570.32	0.00165729	1570.32	0.00211492	1570.32	0.00202067	1570.32	0.00180917	1570.32	0.00159512	1570.32	0.00238496	1570.32	0.00239763	1570.32	0.00383809		1570.32	-9.89415e-05	1570.32	-0.000357899	1570.32	-1.43468e-05	1570.32	0.000400676	1570.32	0.000513185	1570.32	0.00056109
1570.8	-0.01774	1570.8	-0.01558	1570.8	-0.01394	1570.8	-0.01179	1570.8	-0.0099	1570.8	-0.00802	1570.8	-0.0061	1570.8	-0.00436	1570.8	-0.0026		1570.8	-0.00958	1570.8	0.00171338	1570.8	0.00215984	1570.8	0.00212018	1570.8	0.00187382	1570.8	0.00163908	1570.8	0.00243704	1570.8	0.00240426	1570.8	0.00384234		1570.8	-8.36629e-05	1570.8	-0.00036164	1570.8	-6.46109e-06	1570.8	0.000393977	1570.8	0.00049557	1570.8	0.000534184
1571.29	-0.01776	1571.29	-0.01559	1571.29	-0.01395	1571.29	-0.0118	1571.29	-0.00991	1571.29	-0.00804	1571.29	-0.00612	1571.29	-0.00439	1571.29	-0.00265		1571.29	-0.00959	1571.29	0.00176693	1571.29	0.00220183	1571.29	0.00221295	1571.29	0.00193359	1571.29	0.00167893	1571.29	0.00248109	1571.29	0.00241638	1571.29	0.00385146		1571.29	-6.89113e-05	1571.29	-0.000361673	1571.29	4.53939e-06	1571.29	0.00038353	1571.29	0.00047799	1571.29	0.000507015
1571.77	-0.01778	1571.77	-0.0156	1571.77	-0.01396	1571.77	-0.01182	1571.77	-0.00992	1571.77	-0.00806	1571.77	-0.00614	1571.77	-0.00443	1571.77	-0.0027		1571.77	-0.00961	1571.77	0.00180974	1571.77	0.00223427	1571.77	0.00228289	1571.77	0.00197886	1571.77	0.0017089	1571.77	0.00250999	1571.77	0.00243261	1571.77	0.00386467		1571.77	-5.72434e-05	1571.77	-0.000358826	1571.77	1.66667e-05	1571.77	0.000372619	1571.77	0.000463461	1571.77	0.00048459
1572.25	-0.01779	1572.25	-0.01561	1572.25	-0.01398	1572.25	-0.01185	1572.25	-0.00992	1572.25	-0.00808	1572.25	-0.00615	1572.25	-0.00445	1572.25	-0.00273		1572.25	-0.00962	1572.25	0.00183722	1572.25	0.00225315	1572.25	0.0023207	1572.25	0.00200386	1572.25	0.00172587	1572.25	0.00252058	1572.25	0.0024513	1572.25	0.00388088		1572.25	-5.02697e-05	1572.25	-0.00035429	1572.25	2.81317e-05	1572.25	0.000363069	1572.25	0.000452117	1572.25	0.000468403
1572.73	-0.01781	1572.73	-0.01563	1572.73	-0.01399	1572.73	-0.01188	1572.73	-0.00991	1572.73	-0.00809	1572.73	-0.00615	1572.73	-0.00447	1572.73	-0.00274		1572.73	-0.00963	1572.73	0.00184721	1572.73	0.00225682	1572.73	0.00232257	1572.73	0.00200642	1572.73	0.00172906	1572.73	0.00251272	1572.73	0.00247046	1572.73	0.00389817		1572.73	-4.88391e-05	1572.73	-0.000348695	1572.73	3.7907e-05	1572.73	0.000356238	1572.73	0.000442896	1572.73	0.000458253
1573.21	-0.01783	1573.21	-0.01564	1573.21	-0.014	1573.21	-0.0119	1573.21	-0.0099	1573.21	-0.00809	1573.21	-0.00613	1573.21	-0.00447	1573.21	-0.00274		1573.21	-0.00963	1573.21	0.00183955	1573.21	0.00224472	1573.21	0.00228802	1573.21	0.00198638	1573.21	0.00171881	1573.21	0.00248809	1573.21	0.00248796	1573.21	0.00391422		1573.21	-5.34553e-05	1573.21	-0.000342338	1573.21	4.52303e-05	1573.21	0.000353154	1573.21	0.00043424	1573.21	0.00045351
1573.69	-0.01785	1573.69	-0.01566	1573.69	-0.01401	1573.69	-0.01192	1573.69	-0.00988	1573.69	-0.00808	1573.69	-0.00611	1573.69	-0.00446	1573.69	-0.00272		1573.69	-0.00963	1573.69	0.00181543	1573.69	0.00221798	1573.69	0.00222058	1573.69	0.00194584	1573.69	0.00169662	1573.69	0.0024499	1573.69	0.00250192	1573.69	0.00392699		1573.69	-6.41437e-05	1573.69	-0.000334922	1573.69	4.95714e-05	1573.69	0.000354613	1573.69	0.000425782	1573.69	0.000454107
1574.18	-0.01787	1574.18	-0.01567	1574.18	-0.01402	1574.18	-0.01194	1574.18	-0.00985	1574.18	-0.00807	1574.18	-0.00608	1574.18	-0.00443	1574.18	-0.00269		1574.18	-0.00963	1574.18	0.00177767	1574.18	0.00217922	1574.18	0.00212784	1574.18	0.00188926	1574.18	0.00166599	1574.18	0.00240379	1574.18	0.00251045	1574.18	0.00393411		1574.18	-8.01871e-05	1574.18	-0.000326248	1574.18	5.07974e-05	1574.18	0.000361776	1574.18	0.000418585	1574.18	0.000461139
1574.66	-0.0179	1574.66	-0.01569	1574.66	-0.01401	1574.66	-0.01195	1574.66	-0.00982	1574.66	-0.00806	1574.66	-0.00605	1574.66	-0.0044	1574.66	-0.00265		1574.66	-0.00962	1574.66	0.00173249	1574.66	0.0021349	1574.66	0.0020243	1574.66	0.00182601	1574.66	0.00163243	1574.66	0.00235775	1574.66	0.00251282	1574.66	0.00393461		1574.66	-9.9524e-05	1574.66	-0.000316414	1574.66	4.89086e-05	1574.66	0.00037567	1574.66	0.000415733	1574.66	0.000476397
1575.14	-0.01793	1575.14	-0.0157	1575.14	-0.01401	1575.14	-0.01195	1575.14	-0.00979	1575.14	-0.00805	1575.14	-0.00602	1575.14	-0.00437	1575.14	-0.0026		1575.14	-0.00962	1575.14	0.00169002	1575.14	0.00209531	1575.14	0.00193143	1575.14	0.00176978	1575.14	0.0016042	1575.14	0.0023228	1575.14	0.00251002	1575.14	0.0039293		1575.14	-0.000118082	1575.14	-0.000306481	1575.14	4.43025e-05	1575.14	0.000396398	1575.14	0.000421205	1575.14	0.000501309
1575.62	-0.01794	1575.62	-0.0157	1575.62	-0.01399	1575.62	-0.01193	1575.62	-0.00978	1575.62	-0.00803	1575.62	-0.006	1575.62	-0.00434	1575.62	-0.00257		1575.62	-0.00962	1575.62	0.00166236	1575.62	0.0020734	1575.62	0.00187429	1575.62	0.00173688	1575.62	0.00159009	1575.62	0.00230964	1575.62	0.00250465	1575.62	0.00392127		1575.62	-0.000130285	1575.62	-0.00029827	1575.62	3.86029e-05	1575.62	0.000421869	1575.62	0.000437656	1575.62	0.000534549
1576.11	-0.01795	1576.11	-0.01569	1576.11	-0.01398	1576.11	-0.0119	1576.11	-0.00978	1576.11	-0.00803	1576.11	-0.00599	1576.11	-0.00433	1576.11	-0.00255		1576.11	-0.00962	1576.11	0.00165992	1576.11	0.00207946	1576.11	0.00187136	1576.11	0.00173904	1576.11	0.00159651	1576.11	0.0023247	1576.11	0.00250099	1576.11	0.00391572		1576.11	-0.000131476	1576.11	-0.000293667	1576.11	3.33673e-05	1576.11	0.000447042	1576.11	0.000462765	1576.11	0.000570081
1576.59	-0.01794	1576.59	-0.01567	1576.59	-0.01396	1576.59	-0.01186	1576.59	-0.0098	1576.59	-0.00803	1576.59	-0.006	1576.59	-0.00433	1576.59	-0.00256		1576.59	-0.00963	1576.59	0.00168511	1576.59	0.00211562	1576.59	0.00192537	1576.59	0.0017772	1576.59	0.00162275	1576.59	0.00236524	1576.59	0.00250219	1576.59	0.00391635		1576.59	-0.000120915	1576.59	-0.000293204	1576.59	3.03518e-05	1576.59	0.000465949	1576.59	0.000489301	1576.59	0.000599477
1577.07	-0.01791	1577.07	-0.01565	1577.07	-0.01395	1577.07	-0.01182	1577.07	-0.00982	1577.07	-0.00804	1577.07	-0.00601	1577.07	-0.00435	1577.07	-0.00258		1577.07	-0.00963	1577.07	0.00173197	1577.07	0.00217422	1577.07	0.0020221	1577.07	0.00184131	1577.07	0.0016625	1577.07	0.00242171	1577.07	0.00250945	1577.07	0.00392492		1577.07	-0.000102099	1577.07	-0.000295819	1577.07	2.98879e-05	1577.07	0.000474639	1577.07	0.000509668	1577.07	0.000616631
1577.55	-0.01788	1577.55	-0.01562	1577.55	-0.01395	1577.55	-0.0118	1577.55	-0.00985	1577.55	-0.00806	1577.55	-0.00603	1577.55	-0.00438	1577.55	-0.00262		1577.55	-0.00964	1577.55	0.00178976	1577.55	0.00224309	1577.55	0.00213892	1577.55	0.00191589	1577.55	0.00170674	1577.55	0.00248226	1577.55	0.00252145	1577.55	0.00393973		1577.55	-8.02533e-05	1577.55	-0.000299859	1577.55	3.12465e-05	1577.55	0.000472782	1577.55	0.000519587	1577.55	0.000620314
1578.03	-0.01785	1578.03	-0.0156	1578.03	-0.01396	1578.03	-0.01178	1578.03	-0.00987	1578.03	-0.00807	1578.03	-0.00605	1578.03	-0.00441	1578.03	-0.00265		1578.03	-0.00964	1578.03	0.00184829	1578.03	0.00231051	1578.03	0.00225542	1578.03	0.00198745	1578.03	0.00174789	1578.03	0.00253775	1578.03	0.00253591	1578.03	0.00395788		1578.03	-5.95413e-05	1578.03	-0.000303799	1578.03	3.3301e-05	1578.03	0.000462698	1578.03	0.000519488	1578.03	0.000613114
1578.52	-0.01782	1578.52	-0.01558	1578.52	-0.01396	1578.52	-0.01178	1578.52	-0.00988	1578.52	-0.00808	1578.52	-0.00606	1578.52	-0.00444	1578.52	-0.00267		1578.52	-0.00965	1578.52	0.00190025	1578.52	0.00236861	1578.52	0.00235778	1578.52	0.00204747	1578.52	0.00178155	1578.52	0.00258344	1578.52	0.00255045	1578.52	0.00397664		1578.52	-4.21429e-05	1578.52	-0.000307143	1578.52	3.49247e-05	1578.52	0.000447507	1578.52	0.000512455	1578.52	0.000599178
1579	-0.0178	1579	-0.01556	1579	-0.01397	1579	-0.01177	1579	-0.00989	1579	-0.00808	1579	-0.00606	1579	-0.00446	1579	-0.00269		1579	-0.00965	1579	0.00194211	1579	0.00241382	1579	0.00243931	1579	0.00209261	1579	0.00180641	1579	0.00261848	1579	0.00256344	1579	0.00399343		1579	-2.87688e-05	1579	-0.000310223	1579	3.51898e-05	1579	0.000430492	1579	0.000502536	1579	0.000582556
1579.48	-0.01778	1579.48	-0.01555	1579.48	-0.01397	1579.48	-0.01177	1579.48	-0.00988	1579.48	-0.00807	1579.48	-0.00606	1579.48	-0.00447	1579.48	-0.00269		1579.48	-0.00965	1579.48	0.00197314	1579.48	0.0024461	1579.48	0.00249899	1579.48	0.00212387	1579.48	0.00182331	1579.48	0.00264441	1579.48	0.00257421	1579.48	0.00400731		1579.48	-1.92355e-05	1579.48	-0.000313633	1579.48	3.42288e-05	1579.48	0.000414075	1579.48	0.000493082	1579.48	0.000566232
1579.96	-0.01776	1579.96	-0.01553	1579.96	-0.01397	1579.96	-0.01176	1579.96	-0.00987	1579.96	-0.00805	1579.96	-0.00605	1579.96	-0.00447	1579.96	-0.00268		1579.96	-0.00965	1579.96	0.00199486	1579.96	0.0024677	1579.96	0.00253908	1579.96	0.00214449	1579.96	0.00183456	1579.96	0.00266408	1579.96	0.00258271	1579.96	0.00401791		1579.96	-1.29081e-05	1579.96	-0.000318169	1579.96	3.22075e-05	1579.96	0.000400046	1579.96	0.000486846	1579.96	0.000553028
1580.44	-0.01775	1580.44	-0.01551	1580.44	-0.01396	1580.44	-0.01174	1580.44	-0.00985	1580.44	-0.00802	1580.44	-0.00603	1580.44	-0.00445	1580.44	-0.00266		1580.44	-0.00966	1580.44	0.00200985	1580.44	0.00248239	1580.44	0.00256414	1580.44	0.00215857	1580.44	0.00184271	1580.44	0.00268045	1580.44	0.00258938	1580.44	0.0040259		1580.44	-9.09813e-06	1580.44	-0.000323764	1580.44	2.99542e-05	1580.44	0.000389201	1580.44	0.000485188	1580.44	0.000544336
1580.93	-0.01774	1580.93	-0.01549	1580.93	-0.01394	1580.93	-0.01171	1580.93	-0.00982	1580.93	-0.00799	1580.93	-0.00601	1580.93	-0.00443	1580.93	-0.00263		1580.93	-0.00968	1580.93	0.00202112	1580.93	0.00249402	1580.93	0.00257944	1580.93	0.00217043	1580.93	0.0018502	1580.93	0.00269595	1580.93	0.00259504	1580.93	0.00403259		1580.93	-6.97112e-06	1580.93	-0.000330022	1580.93	2.84631e-05	1580.93	0.000381872	1580.93	0.000488405	1580.93	0.000541416
1581.41	-0.01774	1581.41	-0.01547	1581.41	-0.01391	1581.41	-0.01168	1581.41	-0.00978	1581.41	-0.00795	1581.41	-0.00598	1581.41	-0.0044	1581.41	-0.0026		1581.41	-0.00969	1581.41	0.00203151	1581.41	0.00250622	1581.41	0.00258981	1581.41	0.00218278	1581.41	0.00185862	1581.41	0.00271159	1581.41	0.00260061	1581.41	0.00403958		1581.41	-5.8314e-06	1581.41	-0.000335882	1581.41	2.90264e-05	1581.41	0.000378025	1581.41	0.000496167	1581.41	0.000544568
1581.89	-0.01774	1581.89	-0.01545	1581.89	-0.01388	1581.89	-0.01165	1581.89	-0.00975	1581.89	-0.00792	1581.89	-0.00595	1581.89	-0.00437	1581.89	-0.00257		1581.89	-0.00972	1581.89	0.00204306	1581.89	0.00252088	1581.89	0.00259914	1581.89	0.00219697	1581.89	0.00186833	1581.89	0.00272759	1581.89	0.00260711	1581.89	0.00404847		1581.89	-5.12237e-06	1581.89	-0.000340021	1581.89	3.24726e-05	1581.89	0.000377295	1581.89	0.000507745	1581.89	0.000553393
1582.37	-0.01776	1582.37	-0.01543	1582.37	-0.01386	1582.37	-0.01162	1582.37	-0.00971	1582.37	-0.00789	1582.37	-0.00592	1582.37	-0.00434	1582.37	-0.00255		1582.37	-0.00973	1582.37	0.00205677	1582.37	0.00253908	1582.37	0.00260981	1582.37	0.00221318	1582.37	0.00187935	1582.37	0.00274343	1582.37	0.00261534	1582.37	0.00406038		1582.37	-4.579e-06	1582.37	-0.000341809	1582.37	3.94976e-05	1582.37	0.000379484	1582.37	0.00052254	1582.37	0.000566796
1582.86	-0.01777	1582.86	-0.01542	1582.86	-0.01383	1582.86	-0.01159	1582.86	-0.00968	1582.86	-0.00787	1582.86	-0.0059	1582.86	-0.00431	1582.86	-0.00253		1582.86	-0.00975	1582.86	0.00207291	1582.86	0.00256054	1582.86	0.00262314	1582.86	0.0022309	1582.86	0.0018912	1582.86	0.0027588	1582.86	0.00262588	1582.86	0.0040761		1582.86	-4.1284e-06	1582.86	-0.000341312	1582.86	4.9969e-05	1582.86	0.000384691	1582.86	0.000540189	1582.86	0.000583451
1583.34	-0.01779	1583.34	-0.0154	1583.34	-0.01381	1583.34	-0.01156	1583.34	-0.00965	1583.34	-0.00784	1583.34	-0.00588	1583.34	-0.00429	1583.34	-0.00251		1583.34	-0.00976	1583.34	0.00209129	1583.34	0.00258474	1583.34	0.00263978	1583.34	0.00225025	1583.34	0.00190361	1583.34	0.00277394	1583.34	0.00263901	1583.34	0.00409577		1583.34	-3.86334e-06	1583.34	-0.000338961	1583.34	6.31912e-05	1583.34	0.000392882	1583.34	0.000560526	1583.34	0.000601634
1583.82	-0.01781	1583.82	-0.01538	1583.82	-0.01379	1583.82	-0.01154	1583.82	-0.00961	1583.82	-0.00782	1583.82	-0.00585	1583.82	-0.00426	1583.82	-0.00249		1583.82	-0.00976	1583.82	0.00211173	1583.82	0.00261128	1583.82	0.00266035	1583.82	0.00227144	1583.82	0.00191692	1583.82	0.00278962	1583.82	0.00265521	1583.82	0.00411908		1583.82	-3.91636e-06	1583.82	-0.000335518	1583.82	7.83028e-05	1583.82	0.000403661	1583.82	0.000583086	1583.82	0.000619651
1584.3	-0.01782	1584.3	-0.01535	1584.3	-0.01376	1584.3	-0.01152	1584.3	-0.00958	1584.3	-0.00779	1584.3	-0.00583	1584.3	-0.00422	1584.3	-0.00247		1584.3	-0.00976	1584.3	0.0021339	1584.3	0.00263948	1584.3	0.00268502	1584.3	0.00229539	1584.3	0.00193153	1584.3	0.00280676	1584.3	0.00267395	1584.3	0.00414514		1584.3	-4.30732e-06	1584.3	-0.000331479	1584.3	9.38126e-05	1584.3	0.000416396	1584.3	0.000606943	1584.3	0.000636209
1584.78	-0.01782	1584.78	-0.01531	1584.78	-0.01373	1584.78	-0.01149	1584.78	-0.00954	1584.78	-0.00776	1584.78	-0.0058	1584.78	-0.00418	1584.78	-0.00244		1584.78	-0.00976	1584.78	0.00215751	1584.78	0.00266825	1584.78	0.00271356	1584.78	0.00232237	1584.78	0.00194784	1584.78	0.00282583	1584.78	0.00269455	1584.78	0.00417304		1584.78	-4.96996e-06	1584.78	-0.000326777	1584.78	0.000108693	1584.78	0.000429829	1584.78	0.000630501	1584.78	0.000650544
1585.27	-0.01781	1585.27	-0.01527	1585.27	-0.01369	1585.27	-0.01147	1585.27	-0.0095	1585.27	-0.00772	1585.27	-0.00577	1585.27	-0.00414	1585.27	-0.00241		1585.27	-0.00976	1585.27	0.0021819	1585.27	0.00269702	1585.27	0.00274503	1585.27	0.00235231	1585.27	0.00196611	1585.27	0.00284664	1585.27	0.00271652	1585.27	0.00420164		1585.27	-5.68562e-06	1585.27	-0.000321016	1585.27	0.000121851	1585.27	0.000442664	1585.27	0.000652634	1585.27	0.000662955
1585.75	-0.01781	1585.75	-0.01522	1585.75	-0.01366	1585.75	-0.01144	1585.75	-0.00947	1585.75	-0.00768	1585.75	-0.00573	1585.75	-0.0041	1585.75	-0.00237		1585.75	-0.00975	1585.75	0.00220648	1585.75	0.00272453	1585.75	0.00277738	1585.75	0.00238383	1585.75	0.00198588	1585.75	0.00286826	1585.75	0.00273913	1585.75	0.00423021		1585.75	-6.24223e-06	1585.75	-0.000314262	1585.75	0.000132855	1585.75	0.000453975	1585.75	0.000672114	1585.75	0.000674072
1586.23	-0.0178	1586.23	-0.01517	1586.23	-0.01362	1586.23	-0.01141	1586.23	-0.00944	1586.23	-0.00764	1586.23	-0.00569	1586.23	-0.00406	1586.23	-0.00234		1586.23	-0.00975	1586.23	0.00223073	1586.23	0.00274993	1586.23	0.00280862	1586.23	0.00241585	1586.23	0.00200652	1586.23	0.0028891	1586.23	0.00276207	1586.23	0.00425855		1586.23	-6.53379e-06	1586.23	-0.000306382	1586.23	0.000141936	1586.23	0.000463328	1586.23	0.000688574	1586.23	0.000685222
1586.71	-0.01779	1586.71	-0.01513	1586.71	-0.01358	1586.71	-0.01138	1586.71	-0.00941	1586.71	-0.0076	1586.71	-0.00565	1586.71	-0.00403	1586.71	-0.0023		1586.71	-0.00975	1586.71	0.00225396	1586.71	0.00277298	1586.71	0.00283714	1586.71	0.00244704	1586.71	0.00202753	1586.71	0.00290788	1586.71	0.00278548	1586.71	0.00428673		1586.71	-6.57354e-06	1586.71	-0.000298402	1586.71	0.000150223	1586.71	0.000471256	1586.71	0.000702247	1586.71	0.000697037
1587.19	-0.01778	1587.19	-0.01509	1587.19	-0.01354	1587.19	-0.01134	1587.19	-0.00939	1587.19	-0.00757	1587.19	-0.00561	1587.19	-0.004	1587.19	-0.00226		1587.19	-0.00975	1587.19	0.00227611	1587.19	0.00279428	1587.19	0.00286205	1587.19	0.00247669	1587.19	0.0020483	1587.19	0.00292376	1587.19	0.00280986	1587.19	0.00431531		1587.19	-6.57354e-06	1587.19	-0.000291581	1587.19	0.00015841	1587.19	0.000478421	1587.19	0.00071373	1587.19	0.000709714
1587.68	-0.01778	1587.68	-0.01506	1587.68	-0.01351	1587.68	-0.01131	1587.68	-0.00936	1587.68	-0.00753	1587.68	-0.00558	1587.68	-0.00397	1587.68	-0.00223		1587.68	-0.00975	1587.68	0.00229711	1587.68	0.00281486	1587.68	0.0028837	1587.68	0.00250475	1587.68	0.00206841	1587.68	0.00293677	1587.68	0.00283554	1587.68	0.00434449		1587.68	-6.80547e-06	1587.68	-0.000287409	1587.68	0.00016779	1587.68	0.000485652	1587.68	0.000723554	1587.68	0.000722094
1588.16	-0.01778	1588.16	-0.01503	1588.16	-0.01348	1588.16	-0.01128	1588.16	-0.00934	1588.16	-0.0075	1588.16	-0.00554	1588.16	-0.00394	1588.16	-0.00219		1588.16	-0.00974	1588.16	0.00231707	1588.16	0.00283587	1588.16	0.00290338	1588.16	0.00253188	1588.16	0.00208795	1588.16	0.00294748	1588.16	0.00286255	1588.16	0.00437411		1588.16	-7.56086e-06	1588.16	-0.000286581	1588.16	0.00017843	1588.16	0.00049358	1588.16	0.000731752	1588.16	0.000732482
1588.64	-0.01778	1588.64	-0.01501	1588.64	-0.01345	1588.64	-0.01125	1588.64	-0.00931	1588.64	-0.00748	1588.64	-0.0055	1588.64	-0.00391	1588.64	-0.00215		1588.64	-0.00973	1588.64	0.00233613	1588.64	0.00285795	1588.64	0.00292269	1588.64	0.00255798	1588.64	0.00210666	1588.64	0.00295719	1588.64	0.00289047	1588.64	0.0044037		1588.64	-8.97886e-06	1588.64	-0.000288899	1588.64	0.000189999	1588.64	0.00050174	1588.64	0.000738224	1588.64	0.000739319
1589.12	-0.01778	1589.12	-0.015	1589.12	-0.01343	1589.12	-0.01122	1589.12	-0.00928	1589.12	-0.00745	1589.12	-0.00547	1589.12	-0.00388	1589.12	-0.00212		1589.12	-0.00973	1589.12	0.00235436	1589.12	0.00288163	1589.12	0.00294254	1589.12	0.00258314	1589.12	0.00212441	1589.12	0.00296666	1589.12	0.00291829	1589.12	0.00443208		1589.12	-1.10263e-05	1589.12	-0.000292972	1589.12	0.000201303	1589.12	0.000509304	1589.12	0.000742539	1589.12	0.00074151
1589.61	-0.01779	1589.61	-0.01499	1589.61	-0.01342	1589.61	-0.0112	1589.61	-0.00926	1589.61	-0.00743	1589.61	-0.00544	1589.61	-0.00385	1589.61	-0.0021		1589.61	-0.00972	1589.61	0.00237154	1589.61	0.00290645	1589.61	0.00296299	1589.61	0.00260674	1589.61	0.00214096	1589.61	0.0029769	1589.61	0.00294504	1589.61	0.00445809		1589.61	-1.3511e-05	1589.61	-0.000297177	1589.61	0.000210518	1589.61	0.000514976	1589.61	0.000744563	1589.61	0.00073985
1590.09	-0.01779	1590.09	-0.01499	1590.09	-0.01341	1590.09	-0.01119	1590.09	-0.00924	1590.09	-0.00741	1590.09	-0.00543	1590.09	-0.00382	1590.09	-0.00208		1590.09	-0.00972	1590.09	0.00238805	1590.09	0.0029319	1590.09	0.00298317	1590.09	0.00262784	1590.09	0.00215624	1590.09	0.00298834	1590.09	0.00296976	1590.09	0.00448072		1590.09	-1.6254e-05	1590.09	-0.000299826	1590.09	0.000216187	1590.09	0.000517896	1590.09	0.000744431	1590.09	0.000735834
1590.57	-0.0178	1590.57	-0.015	1590.57	-0.0134	1590.57	-0.01118	1590.57	-0.00923	1590.57	-0.0074	1590.57	-0.00542	1590.57	-0.0038	1590.57	-0.00207		1590.57	-0.00973	1590.57	0.00240394	1590.57	0.00295729	1590.57	0.00300166	1590.57	0.00264598	1590.57	0.00217033	1590.57	0.00300096	1590.57	0.00299212	1590.57	0.00449947		1590.57	-1.90897e-05	1590.57	-0.000299859	1590.57	0.000217182	1590.57	0.000517531	1590.57	0.000742672	1590.57	0.000731984
1591.05	-0.0178	1591.05	-0.01501	1591.05	-0.01341	1591.05	-0.01118	1591.05	-0.00923	1591.05	-0.0074	1591.05	-0.00542	1591.05	-0.00378	1591.05	-0.00207		1591.05	-0.00975	1591.05	0.00241982	1591.05	0.00298264	1591.05	0.00301644	1591.05	0.00266098	1591.05	0.00218338	1591.05	0.0030145	1591.05	0.0030124	1591.05	0.00451444		1591.05	-2.20313e-05	1591.05	-0.00029774	1591.05	0.000213237	1591.05	0.000514014	1591.05	0.000739983	1591.05	0.000730557
1591.53	-0.0178	1591.53	-0.01502	1591.53	-0.01341	1591.53	-0.01119	1591.53	-0.00924	1591.53	-0.00741	1591.53	-0.00543	1591.53	-0.00378	1591.53	-0.00208		1591.53	-0.00976	1591.53	0.00243591	1591.53	0.00300793	1591.53	0.00302681	1591.53	0.00267308	1591.53	0.00219557	1591.53	0.00302858	1591.53	0.00303095	1591.53	0.00452599		1591.53	-2.51583e-05	1591.53	-0.000294727	1591.53	0.000205181	1591.53	0.000507977	1591.53	0.000737162	1591.53	0.000733179
1592.02	-0.01781	1592.02	-0.01504	1592.02	-0.01342	1592.02	-0.01119	1592.02	-0.00924	1592.02	-0.00741	1592.02	-0.00544	1592.02	-0.00378	1592.02	-0.00209		1592.02	-0.00978	1592.02	0.00245228	1592.02	0.00303315	1592.02	0.00303232	1592.02	0.00268295	1592.02	0.00220676	1592.02	0.00304246	1592.02	0.0030486	1592.02	0.00453513		1592.02	-2.86032e-05	1592.02	-0.000292309	1592.02	0.000194275	1592.02	0.000500513	1592.02	0.000735137	1592.02	0.000740647
1592.5	-0.01781	1592.5	-0.01506	1592.5	-0.01343	1592.5	-0.01119	1592.5	-0.00925	1592.5	-0.00742	1592.5	-0.00544	1592.5	-0.00378	1592.5	-0.0021		1592.5	-0.00979	1592.5	0.00246888	1592.5	0.00305808	1592.5	0.00303402	1592.5	0.00269112	1592.5	0.00221695	1592.5	0.00305558	1592.5	0.00306589	1592.5	0.00454279		1592.5	-3.23328e-05	1592.5	-0.000291482	1592.5	0.00018201	1592.5	0.000492552	1592.5	0.000734872	1592.5	0.000752496
1592.98	-0.01781	1592.98	-0.01507	1592.98	-0.01343	1592.98	-0.01119	1592.98	-0.00924	1592.98	-0.00743	1592.98	-0.00545	1592.98	-0.00379	1592.98	-0.0021		1592.98	-0.0098	1592.98	0.00248514	1592.98	0.00308231	1592.98	0.00303382	1592.98	0.00269829	1592.98	0.00222574	1592.98	0.00306729	1592.98	0.00308314	1592.98	0.0045504		1592.98	-3.61086e-05	1592.98	-0.000292574	1592.98	0.000169978	1592.98	0.000485685	1592.98	0.000737295	1592.98	0.00076793
1593.46	-0.01781	1593.46	-0.01508	1593.46	-0.01343	1593.46	-0.01119	1593.46	-0.00924	1593.46	-0.00743	1593.46	-0.00545	1593.46	-0.0038	1593.46	-0.00211		1593.46	-0.0098	1593.46	0.00250105	1593.46	0.0031056	1593.46	0.00303435	1593.46	0.00270515	1593.46	0.00223297	1593.46	0.00307767	1593.46	0.00310053	1593.46	0.0045593		1593.46	-3.93477e-05	1593.46	-0.000295058	1593.46	0.000159404	1593.46	0.000480411	1593.46	0.000743866	1593.46	0.000786519
1593.94	-0.01781	1593.94	-0.01508	1593.94	-0.01343	1593.94	-0.01119	1593.94	-0.00923	1593.94	-0.00743	1593.94	-0.00544	1593.94	-0.00381	1593.94	-0.00211		1593.94	-0.0098	1593.94	0.00251687	1593.94	0.00312802	1593.94	0.00303856	1593.94	0.00271282	1593.94	0.00223916	1593.94	0.00308728	1593.94	0.00311821	1593.94	0.00457109		1593.94	-4.14872e-05	1593.94	-0.000298038	1593.94	0.000151018	1593.94	0.000477923	1593.94	0.000755716	1593.94	0.00080773
1594.43	-0.01781	1594.43	-0.01508	1594.43	-0.01343	1594.43	-0.01118	1594.43	-0.00921	1594.43	-0.00743	1594.43	-0.00543	1594.43	-0.00381	1594.43	-0.0021		1594.43	-0.0098	1594.43	0.00253369	1594.43	0.00315062	1594.43	0.00304927	1594.43	0.00272279	1594.43	0.00224539	1594.43	0.00309719	1594.43	0.00313643	1594.43	0.00458716		1594.43	-4.19376e-05	1594.43	-0.000300654	1594.43	0.000145483	1594.43	0.000478421	1594.43	0.000773474	1594.43	0.000831101
1594.91	-0.01781	1594.91	-0.01507	1594.91	-0.01342	1594.91	-0.01117	1594.91	-0.00918	1594.91	-0.00741	1594.91	-0.00541	1594.91	-0.0038	1594.91	-0.00209		1594.91	-0.0098	1594.91	0.0025531	1594.91	0.00317522	1594.91	0.00306826	1594.91	0.0027371	1594.91	0.00225345	1594.91	0.00310857	1594.91	0.00315556	1594.91	0.00460819		1594.91	-4.04472e-05	1594.91	-0.000302442	1594.91	0.000143262	1594.91	0.000482169	1594.91	0.000797008	1594.91	0.000856232
1595.39	-0.01782	1595.39	-0.01505	1595.39	-0.01341	1595.39	-0.01115	1595.39	-0.00915	1595.39	-0.00739	1595.39	-0.00538	1595.39	-0.00378	1595.39	-0.00207		1595.39	-0.0098	1595.39	0.00257665	1595.39	0.00320369	1595.39	0.00309669	1595.39	0.0027573	1595.39	0.00226528	1595.39	0.00312298	1595.39	0.00317568	1595.39	0.00463458		1595.39	-3.72281e-05	1595.39	-0.000303799	1595.39	0.000144687	1595.39	0.000488372	1595.39	0.000824627	1595.39	0.000881829
1595.87	-0.01782	1595.87	-0.01502	1595.87	-0.01339	1595.87	-0.01111	1595.87	-0.00911	1595.87	-0.00736	1595.87	-0.00534	1595.87	-0.00374	1595.87	-0.00204		1595.87	-0.00981	1595.87	0.00260541	1595.87	0.00323757	1595.87	0.0031335	1595.87	0.00278495	1595.87	0.00228233	1595.87	0.00314101	1595.87	0.00319711	1595.87	0.00466563		1595.87	-3.2876e-05	1595.87	-0.000304991	1595.87	0.000150024	1595.87	0.000496731	1595.87	0.000854539	1595.87	0.000906399
1596.36	-0.01782	1596.36	-0.01499	1596.36	-0.01336	1596.36	-0.01107	1596.36	-0.00907	1596.36	-0.00732	1596.36	-0.00529	1596.36	-0.00369	1596.36	-0.002		1596.36	-0.00981	1596.36	0.00263956	1596.36	0.0032777	1596.36	0.00317715	1596.36	0.00281976	1596.36	0.00230521	1596.36	0.0031625	1596.36	0.00321968	1596.36	0.00470016		1596.36	-2.83051e-05	1596.36	-0.000306448	1596.36	0.000159735	1596.36	0.000506384	1596.36	0.000883921	1596.36	0.000928214
1596.84	-0.01782	1596.84	-0.01495	1596.84	-0.01333	1596.84	-0.01102	1596.84	-0.00902	1596.84	-0.00727	1596.84	-0.00523	1596.84	-0.00364	1596.84	-0.00195		1596.84	-0.00981	1596.84	0.00267817	1596.84	0.0033233	1596.84	0.00322445	1596.84	0.00286068	1596.84	0.00233353	1596.84	0.0031872	1596.84	0.00324351	1596.84	0.0047366		1596.84	-2.43104e-05	1596.84	-0.000308137	1596.84	0.00017379	1596.84	0.000516701	1596.84	0.000910848	1596.84	0.000946112
1597.32	-0.01782	1597.32	-0.01492	1597.32	-0.01329	1597.32	-0.01097	1597.32	-0.00897	1597.32	-0.00721	1597.32	-0.00517	1597.32	-0.00358	1597.32	-0.0019		1597.32	-0.00981	1597.32	0.00271934	1597.32	0.00337269	1597.32	0.00327276	1597.32	0.00290555	1597.32	0.00236624	1597.32	0.00321437	1597.32	0.00326855	1597.32	0.00477395		1597.32	-2.15477e-05	1597.32	-0.000309229	1597.32	0.000192054	1597.32	0.000527616	1597.32	0.000934158	1597.32	0.000960358
1597.8	-0.01781	1597.8	-0.01488	1597.8	-0.01325	1597.8	-0.01092	1597.8	-0.00892	1597.8	-0.00716	1597.8	-0.00512	1597.8	-0.00352	1597.8	-0.00185		1597.8	-0.0098	1597.8	0.00276157	1597.8	0.00342408	1597.8	0.00331986	1597.8	0.00295248	1597.8	0.00240189	1597.8	0.00324321	1597.8	0.00329539	1597.8	0.00481161		1597.8	-2.02624e-05	1597.8	-0.0003086	1597.8	0.000213767	1597.8	0.00053926	1597.8	0.000953683	1597.8	0.00097198
1598.28	-0.01781	1598.28	-0.01485	1598.28	-0.01321	1598.28	-0.01087	1598.28	-0.00887	1598.28	-0.0071	1598.28	-0.00506	1598.28	-0.00346	1598.28	-0.0018		1598.28	-0.00979	1598.28	0.00280323	1598.28	0.00347602	1598.28	0.00336447	1598.28	0.00299986	1598.28	0.00243917	1598.28	0.00327406	1598.28	0.00332431	1598.28	0.00484964		1598.28	-2.04347e-05	1598.28	-0.000305554	1598.28	0.0002381	1598.28	0.000551966	1598.28	0.000969855	1598.28	0.000983072
1598.77	-0.01781	1598.77	-0.01481	1598.77	-0.01316	1598.77	-0.01082	1598.77	-0.00882	1598.77	-0.00704	1598.77	-0.005	1598.77	-0.00341	1598.77	-0.00174		1598.77	-0.00979	1598.77	0.00284358	1598.77	0.00352759	1598.77	0.00340672	1598.77	0.00304707	1598.77	0.00247726	1598.77	0.00330698	1598.77	0.00335623	1598.77	0.00488854		1598.77	-2.18061e-05	1598.77	-0.000299693	1598.77	0.00026386	1598.77	0.000566265	1598.77	0.000983736	1598.77	0.000995991
1599.25	-0.01781	1599.25	-0.01478	1599.25	-0.01312	1599.25	-0.01077	1599.25	-0.00877	1599.25	-0.00698	1599.25	-0.00494	1599.25	-0.00336	1599.25	-0.00169		1599.25	-0.00978	1599.25	0.00288271	1599.25	0.00357857	1599.25	0.00344726	1599.25	0.00309402	1599.25	0.00251545	1599.25	0.0033423	1599.25	0.00339122	1599.25	0.00492892		1599.25	-2.4052e-05	1599.25	-0.000291382	1599.25	0.000289589	1599.25	0.000581726	1599.25	0.000996057	1599.25	0.00101216
1599.73	-0.01781	1599.73	-0.01474	1599.73	-0.01307	1599.73	-0.01072	1599.73	-0.00872	1599.73	-0.00692	1599.73	-0.00489	1599.73	-0.0033	1599.73	-0.00163		1599.73	-0.00979	1599.73	0.00292065	1599.73	0.00362928	1599.73	0.00348707	1599.73	0.00314091	1599.73	0.00255354	1599.73	0.00337993	1599.73	0.00342909	1599.73	0.00497071		1599.73	-2.68874e-05	1599.73	-0.000281813	1599.73	0.00031386	1599.73	0.000598083	1599.73	0.00100755	1599.73	0.00103246
1600.21	-0.01781	1600.21	-0.01471	1600.21	-0.01302	1600.21	-0.01067	1600.21	-0.00866	1600.21	-0.00687	1600.21	-0.00483	1600.21	-0.00325	1600.21	-0.00158		1600.21	-0.00979	1600.21	0.00295809	1600.21	0.00367967	1600.21	0.00352699	1600.21	0.00318787	1600.21	0.00259114	1600.21	0.00341894	1600.21	0.0034687	1600.21	0.00501395		1600.21	-2.99944e-05	1600.21	-0.000272078	1600.21	0.000335678	1600.21	0.000614342	1600.21	0.00101914	1600.21	0.00105631
1600.69	-0.01782	1600.69	-0.01467	1600.69	-0.01298	1600.69	-0.01063	1600.69	-0.00861	1600.69	-0.00682	1600.69	-0.00478	1600.69	-0.00319	1600.69	-0.00152		1600.69	-0.0098	1600.69	0.00299561	1600.69	0.00373017	1600.69	0.00356734	1600.69	0.00323497	1600.69	0.00262808	1600.69	0.00345805	1600.69	0.00350902	1600.69	0.00505776		1600.69	-3.31145e-05	1600.69	-0.000263535	1600.69	0.000354381	1600.69	0.000629838	1600.69	0.00103179	1600.69	0.00108258
1601.18	-0.01782	1601.18	-0.01464	1601.18	-0.01295	1601.18	-0.01059	1601.18	-0.00856	1601.18	-0.00677	1601.18	-0.00474	1601.18	-0.00314	1601.18	-0.00147		1601.18	-0.00981	1601.18	0.00303395	1601.18	0.00378114	1601.18	0.0036084	1601.18	0.00328164	1601.18	0.00266395	1601.18	0.00349582	1601.18	0.0035486	1601.18	0.00510184		1601.18	-3.59099e-05	1601.18	-0.000257011	1601.18	0.000370331	1601.18	0.000644272	1601.18	0.00104651	1601.18	0.00110939
1601.66	-0.01783	1601.66	-0.01462	1601.66	-0.01292	1601.66	-0.01055	1601.66	-0.00851	1601.66	-0.00674	1601.66	-0.0047	1601.66	-0.00309	1601.66	-0.00142		1601.66	-0.00983	1601.66	0.00307413	1601.66	0.00383301	1601.66	0.00365033	1601.66	0.00332818	1601.66	0.00269922	1601.66	0.0035311	1601.66	0.00358725	1601.66	0.00514593		1601.66	-3.80428e-05	1601.66	-0.000252838	1601.66	0.000384525	1601.66	0.000657977	1601.66	0.00106454	1601.66	0.00113543
1602.14	-0.01784	1602.14	-0.01459	1602.14	-0.01291	1602.14	-0.01052	1602.14	-0.00847	1602.14	-0.00671	1602.14	-0.00467	1602.14	-0.00305	1602.14	-0.00139		1602.14	-0.00984	1602.14	0.00311727	1602.14	0.0038869	1602.14	0.00369351	1602.14	0.00337516	1602.14	0.00273443	1602.14	0.0035638	1602.14	0.00362481	1602.14	0.00519039		1602.14	-3.91424e-05	1602.14	-0.000250984	1602.14	0.000398487	1602.14	0.000671881	1602.14	0.0010865	1602.14	0.00115978
1602.62	-0.01784	1602.62	-0.01457	1602.62	-0.0129	1602.62	-0.0105	1602.62	-0.00844	1602.62	-0.00669	1602.62	-0.00464	1602.62	-0.00302	1602.62	-0.00135		1602.62	-0.00984	1602.62	0.00316426	1602.62	0.00394407	1602.62	0.00373876	1602.62	0.00342378	1602.62	0.00277051	1602.62	0.0035944	1602.62	0.00366216	1602.62	0.0052359		1602.62	-3.90496e-05	1602.62	-0.000250818	1602.62	0.00041361	1602.62	0.000686981	1602.62	0.00111171	1602.62	0.00118184
1603.11	-0.01785	1603.11	-0.01456	1603.11	-0.0129	1603.11	-0.01049	1603.11	-0.00841	1603.11	-0.00668	1603.11	-0.00462	1603.11	-0.00299	1603.11	-0.00132		1603.11	-0.00985	1603.11	0.00321565	1603.11	0.00400466	1603.11	0.00378632	1603.11	0.00347521	1603.11	0.00280826	1603.11	0.00362427	1603.11	0.00370006	1603.11	0.00528302		1603.11	-3.78176e-05	1603.11	-0.000251845	1603.11	0.000430824	1603.11	0.000703541	1603.11	0.00113845	1603.11	0.00120104
1603.59	-0.01786	1603.59	-0.01454	1603.59	-0.0129	1603.59	-0.01048	1603.59	-0.00838	1603.59	-0.00666	1603.59	-0.00459	1603.59	-0.00297	1603.59	-0.00129		1603.59	-0.00985	1603.59	0.00327068	1603.59	0.00406878	1603.59	0.00383612	1603.59	0.00353	1603.59	0.00284804	1603.59	0.00365414	1603.59	0.00373926	1603.59	0.00533172		1603.59	-3.58701e-05	1603.59	-0.000253402	1603.59	0.000450061	1603.59	0.000721563	1603.59	0.00116397	1603.59	0.00121689
1604.07	-0.01786	1604.07	-0.01451	1604.07	-0.01289	1604.07	-0.01047	1604.07	-0.00835	1604.07	-0.00664	1604.07	-0.00457	1604.07	-0.00294	1604.07	-0.00126		1604.07	-0.00986	1604.07	0.00332791	1604.07	0.0041346	1604.07	0.00388747	1604.07	0.00358735	1604.07	0.0028894	1604.07	0.00368482	1604.07	0.00377966	1604.07	0.00538123		1604.07	-3.38233e-05	1604.07	-0.000254594	1604.07	0.000470593	1604.07	0.000739917	1604.07	0.00118566	1604.07	0.00122902
1604.55	-0.01786	1604.55	-0.01449	1604.55	-0.01287	1604.55	-0.01046	1604.55	-0.00832	1604.55	-0.00662	1604.55	-0.00454	1604.55	-0.00292	1604.55	-0.00123		1604.55	-0.00986	1604.55	0.00338515	1604.55	0.0041998	1604.55	0.00393892	1604.55	0.00364566	1604.55	0.00293093	1604.55	0.00371603	1604.55	0.00382108	1604.55	0.00543075		1604.55	-3.2452e-05	1604.55	-0.000254329	1604.55	0.000490993	1604.55	0.000757641	1604.55	0.00120184	1604.55	0.001237
1605.03	-0.01786	1605.03	-0.01446	1605.03	-0.01284	1605.03	-0.01045	1605.03	-0.00829	1605.03	-0.00659	1605.03	-0.0045	1605.03	-0.00289	1605.03	-0.0012		1605.03	-0.00986	1605.03	0.00344009	1605.03	0.00426207	1605.03	0.00398915	1605.03	0.00370256	1605.03	0.00297133	1605.03	0.00374721	1605.03	0.0038624	1605.03	0.00547897		1605.03	-3.23858e-05	1605.03	-0.000252044	1605.03	0.000510199	1605.03	0.000773474	1605.03	0.00121244	1605.03	0.00124132
1605.52	-0.01786	1605.52	-0.01443	1605.52	-0.01281	1605.52	-0.01043	1605.52	-0.00826	1605.52	-0.00656	1605.52	-0.00447	1605.52	-0.00285	1605.52	-0.00117		1605.52	-0.00987	1605.52	0.00349142	1605.52	0.00431983	1605.52	0.00403714	1605.52	0.00375603	1605.52	0.00300906	1605.52	0.00377752	1605.52	0.00390342	1605.52	0.00552528		1605.52	-3.39558e-05	1605.52	-0.000246845	1605.52	0.000527582	1605.52	0.000786917	1605.52	0.00121945	1605.52	0.00124308
1606	-0.01786	1606	-0.01441	1606	-0.01278	1606	-0.01041	1606	-0.00823	1606	-0.00653	1606	-0.00443	1606	-0.00282	1606	-0.00114		1606	-0.00987	1606	0.00353859	1606	0.00437304	1606	0.00408316	1606	0.00380523	1606	0.0030437	1606	0.00380677	1606	0.00394401	1606	0.00556984		1606	-3.71419e-05	1606	-0.000238599	1606	0.000543374	1606	0.000798502	1606	0.00122563	1606	0.00124411
1606.48	-0.01786	1606.48	-0.01438	1606.48	-0.01275	1606.48	-0.01039	1606.48	-0.00821	1606.48	-0.0065	1606.48	-0.0044	1606.48	-0.00279	1606.48	-0.0011		1606.48	-0.00987	1606.48	0.00358273	1606.48	0.00442325	1606.48	0.00412825	1606.48	0.0038508	1606.48	0.00307563	1606.48	0.00383498	1606.48	0.00398453	1606.48	0.00561287		1606.48	-4.15402e-05	1606.48	-0.000227571	1606.48	0.000558601	1606.48	0.000809456	1606.48	0.00123427	1606.48	0.00124643
1606.96	-0.01786	1606.96	-0.01437	1606.96	-0.01271	1606.96	-0.01037	1606.96	-0.00818	1606.96	-0.00646	1606.96	-0.00437	1606.96	-0.00276	1606.96	-0.00107		1606.96	-0.00987	1606.96	0.00362551	1606.96	0.00447286	1606.96	0.00417394	1606.96	0.00389446	1606.96	0.00310613	1606.96	0.00386303	1606.96	0.0040256	1606.96	0.005655		1606.96	-4.6468e-05	1606.96	-0.00021502	1606.96	0.000574726	1606.96	0.000820677	1606.96	0.00124793	1606.96	0.00125232
1607.44	-0.01786	1607.44	-0.01436	1607.44	-0.01269	1607.44	-0.01035	1607.44	-0.00816	1607.44	-0.00643	1607.44	-0.00434	1607.44	-0.00273	1607.44	-0.00104		1607.44	-0.00987	1607.44	0.00366866	1607.44	0.00452492	1607.44	0.00422209	1607.44	0.00393872	1607.44	0.00313677	1607.44	0.00389188	1607.44	0.00406734	1607.44	0.00569679		1607.44	-5.10446e-05	1607.44	-0.000202004	1607.44	0.000592841	1607.44	0.000833458	1607.44	0.00126764	1607.44	0.00126278
1607.93	-0.01786	1607.93	-0.01435	1607.93	-0.01267	1607.93	-0.01034	1607.93	-0.00814	1607.93	-0.0064	1607.93	-0.00432	1607.93	-0.0027	1607.93	-0.00102		1607.93	-0.00988	1607.93	0.00371357	1607.93	0.004581	1607.93	0.00427351	1607.93	0.0039858	1607.93	0.00316914	1607.93	0.00392251	1607.93	0.00410961	1607.93	0.00573862		1607.93	-5.4548e-05	1607.93	-0.000189916	1607.93	0.000613214	1607.93	0.000847899	1607.93	0.00129246	1607.93	0.0012781
1608.41	-0.01787	1608.41	-0.01434	1608.41	-0.01266	1608.41	-0.01033	1608.41	-0.00812	1608.41	-0.00638	1608.41	-0.0043	1608.41	-0.00269	1608.41	-0.00099623		1608.41	-0.00988	1608.41	0.003761	1608.41	0.00464165	1608.41	0.00432859	1608.41	0.00403704	1608.41	0.00320482	1608.41	0.00395611	1608.41	0.00415149	1608.41	0.00578053		1608.41	-5.64421e-05	1608.41	-0.000179881	1608.41	0.00063518	1608.41	0.000863868	1608.41	0.00131971	1608.41	0.00129704
1608.89	-0.01787	1608.89	-0.01434	1608.89	-0.01266	1608.89	-0.01032	1608.89	-0.00811	1608.89	-0.00637	1608.89	-0.0043	1608.89	-0.00268	1608.89	-0.000980785		1608.89	-0.00989	1608.89	0.00381092	1608.89	0.00470635	1608.89	0.00438706	1608.89	0.00409252	1608.89	0.00324458	1608.89	0.00399329	1608.89	0.00419251	1608.89	0.0058226		1608.89	-5.65613e-05	1608.89	-0.000172362	1608.89	0.000657546	1608.89	0.000880667	1608.89	0.0013462	1608.89	0.00131775
1609.37	-0.01787	1609.37	-0.01434	1609.37	-0.01266	1609.37	-0.01031	1609.37	-0.00811	1609.37	-0.00635	1609.37	-0.00429	1609.37	-0.00268	1609.37	-0.000970686		1609.37	-0.0099	1609.37	0.00386316	1609.37	0.00477382	1609.37	0.00444839	1609.37	0.00415176	1609.37	0.00328895	1609.37	0.00403469	1609.37	0.00423209	1609.37	0.00586532		1609.37	-5.50447e-05	1609.37	-0.000167493	1609.37	0.000678651	1609.37	0.0008976	1609.37	0.00136907	1609.37	0.00133802
1609.86	-0.01786	1609.86	-0.01434	1609.86	-0.01267	1609.86	-0.0103	1609.86	-0.0081	1609.86	-0.00635	1609.86	-0.0043	1609.86	-0.00268	1609.86	-0.000964746		1609.86	-0.00991	1609.86	0.00391741	1609.86	0.00484267	1609.86	0.00451226	1609.86	0.00421355	1609.86	0.00333779	1609.86	0.00408058	1609.86	0.00427027	1609.86	0.00590932		1609.86	-5.23956e-05	1609.86	-0.000164744	1609.86	0.000697435	1609.86	0.000914335	1609.86	0.00138605	1609.86	0.00135564
1610.34	-0.01786	1610.34	-0.01434	1610.34	-0.01268	1610.34	-0.01028	1610.34	-0.0081	1610.34	-0.00634	1610.34	-0.0043	1610.34	-0.00268	1610.34	-0.000960224		1610.34	-0.00993	1610.34	0.0039733	1610.34	0.0049122	1610.34	0.00457802	1610.34	0.00427682	1610.34	0.00339035	1610.34	0.00413002	1610.34	0.00430774	1610.34	0.00595527		1610.34	-4.91769e-05	1610.34	-0.000163453	1610.34	0.000713763	1610.34	0.000930705	1610.34	0.00139632	1610.34	0.0013693
1610.82	-0.01785	1610.82	-0.01434	1610.82	-0.01268	1610.82	-0.01027	1610.82	-0.00809	1610.82	-0.00633	1610.82	-0.0043	1610.82	-0.00268	1610.82	-0.000954052		1610.82	-0.00995	1610.82	0.00402994	1610.82	0.0049816	1610.82	0.00464419	1610.82	0.00433964	1610.82	0.00344526	1610.82	0.00418147	1610.82	0.00434519	1610.82	0.00600351		1610.82	-4.60772e-05	1610.82	-0.00016332	1610.82	0.000728234	1610.82	0.000946278	1610.82	0.00140015	1610.82	0.00137851
1611.3	-0.01784	1611.3	-0.01433	1611.3	-0.01269	1611.3	-0.01025	1611.3	-0.00808	1611.3	-0.00632	1611.3	-0.00429	1611.3	-0.00267	1611.3	-0.00094392		1611.3	-0.00997	1611.3	0.00408568	1611.3	0.00504988	1611.3	0.004708	1611.3	0.00439992	1611.3	0.0034998	1611.3	0.00423155	1611.3	0.00438328	1611.3	0.0060533		1611.3	-4.38054e-05	1611.3	-0.000163519	1611.3	0.000741742	1611.3	0.000960956	1611.3	0.00139815	1611.3	0.00138336
1611.78	-0.01784	1611.78	-0.01432	1611.78	-0.01269	1611.78	-0.01022	1611.78	-0.00806	1611.78	-0.00631	1611.78	-0.00427	1611.78	-0.00265	1611.78	-0.000928671		1611.78	-0.00998	1611.78	0.00413762	1611.78	0.00511475	1611.78	0.00476491	1611.78	0.00445441	1611.78	0.00355101	1611.78	0.00427646	1611.78	0.00442187	1611.78	0.0061034		1611.78	-4.30305e-05	1611.78	-0.000163419	1611.78	0.00075545	1611.78	0.000973807	1611.78	0.00139207	1611.78	0.00138479
1612.27	-0.01783	1612.27	-0.01432	1612.27	-0.01268	1612.27	-0.01021	1612.27	-0.00803	1612.27	-0.0063	1612.27	-0.00425	1612.27	-0.00263	1612.27	-0.000907514		1612.27	-0.00998	1612.27	0.00418245	1612.27	0.00517363	1612.27	0.0048093	1612.27	0.00449994	1612.27	0.00359557	1612.27	0.00431199	1612.27	0.0044605	1612.27	0.00615209		1612.27	-4.42558e-05	1612.27	-0.000162062	1612.27	0.00076969	1612.27	0.000984168	1612.27	0.00138422	1612.27	0.00138456
1612.75	-0.01782	1612.75	-0.01432	1612.75	-0.01268	1612.75	-0.01019	1612.75	-0.008	1612.75	-0.00628	1612.75	-0.00422	1612.75	-0.00261	1612.75	-0.000880578		1612.75	-0.00998	1612.75	0.00421647	1612.75	0.00522295	1612.75	0.0048358	1612.75	0.00453302	1612.75	0.00363072	1612.75	0.00433495	1612.75	0.00449823	1612.75	0.00619767		1612.75	-4.79781e-05	1612.75	-0.000158617	1612.75	0.00078456	1612.75	0.000991441	1612.75	0.00137741	1612.75	0.00138489
1613.23	-0.01782	1613.23	-0.01432	1613.23	-0.01267	1613.23	-0.01019	1613.23	-0.00797	1613.23	-0.00626	1613.23	-0.00419	1613.23	-0.00258	1613.23	-0.000847369		1613.23	-0.00998	1613.23	0.00423692	1613.23	0.00525998	1613.23	0.00483995	1613.23	0.00455113	1613.23	0.00365488	1613.23	0.00434369	1613.23	0.00453429	1613.23	0.00623918		1613.23	-5.44884e-05	1613.23	-0.000152555	1613.23	0.000799398	1613.23	0.000995692	1613.23	0.00137488	1613.23	0.00138841
1613.71	-0.01781	1613.71	-0.01433	1613.71	-0.01266	1613.71	-0.01019	1613.71	-0.00793	1613.71	-0.00623	1613.71	-0.00416	1613.71	-0.00255	1613.71	-0.000806432		1613.71	-0.00997	1613.71	0.00424212	1613.71	0.00528238	1613.71	0.00482025	1613.71	0.00455334	1613.71	0.00366808	1613.71	0.0043387	1613.71	0.00456828	1613.71	0.00627642		1613.71	-6.40046e-05	1613.71	-0.000143182	1613.71	0.000813606	1613.71	0.00099795	1613.71	0.00137974	1613.71	0.00139779
1614.19	-0.01782	1614.19	-0.01434	1614.19	-0.01266	1614.19	-0.01019	1614.19	-0.00789	1614.19	-0.0062	1614.19	-0.00413	1614.19	-0.00252	1614.19	-0.000755618		1614.19	-0.00995	1614.19	0.00423265	1614.19	0.00529036	1614.19	0.00477851	1614.19	0.00454109	1614.19	0.00367212	1614.19	0.00432294	1614.19	0.00460036	1614.19	0.00630997		1614.19	-7.64927e-05	1614.19	-0.000130562	1614.19	0.00082642	1614.19	0.000999976	1614.19	0.00139513	1614.19	0.00141567
1614.68	-0.01782	1614.68	-0.01435	1614.68	-0.01265	1614.68	-0.01019	1614.68	-0.00784	1614.68	-0.00616	1614.68	-0.00408	1614.68	-0.00247	1614.68	-0.000693008		1614.68	-0.00993	1614.68	0.00421181	1614.68	0.00528654	1614.68	0.00472216	1614.68	0.00451896	1614.68	0.00367082	1614.68	0.00430226	1614.68	0.0046309	1614.68	0.0063411		1614.68	-9.14614e-05	1614.68	-0.00011549	1614.68	0.000837441	1614.68	0.00100439	1614.68	0.00142278	1614.68	0.00144413
1615.16	-0.01782	1615.16	-0.01436	1615.16	-0.01262	1615.16	-0.01017	1615.16	-0.00779	1615.16	-0.0061	1615.16	-0.00404	1615.16	-0.00242	1615.16	-0.000618929		1615.16	-0.0099	1615.16	0.00418645	1615.16	0.00527722	1615.16	0.00466475	1615.16	0.00449569	1615.16	0.00367011	1615.16	0.00428512	1615.16	0.0046608	1615.16	0.00637116		1615.16	-0.000107513	1615.16	-9.92251e-05	1615.16	0.000847069	1615.16	0.00101436	1615.16	0.00146214	1615.16	0.00148309
1615.64	-0.01782	1615.64	-0.01434	1615.64	-0.01259	1615.64	-0.01014	1615.64	-0.00773	1615.64	-0.00605	1615.64	-0.00398	1615.64	-0.00235	1615.64	-0.000539121		1615.64	-0.00987	1615.64	0.00416689	1615.64	0.00527239	1615.64	0.0046256	1615.64	0.00448367	1615.64	0.00367713	1615.64	0.00428174	1615.64	0.00469048	1615.64	0.00640173		1615.64	-0.000122013	1615.64	-8.41854e-05	1615.64	0.000856066	1615.64	0.00103259	1615.64	0.00150836	1615.64	0.00152931
1616.12	-0.01781	1616.12	-0.01431	1616.12	-0.01255	1616.12	-0.01009	1616.12	-0.00768	1616.12	-0.00599	1616.12	-0.00393	1616.12	-0.00229	1616.12	-0.000466965		1616.12	-0.00985	1616.12	0.00416458	1616.12	0.00528305	1616.12	0.0046242	1616.12	0.00449492	1616.12	0.00369825	1616.12	0.00430092	1616.12	0.00472035	1616.12	0.00643337		1616.12	-0.00013137	1616.12	-7.26237e-05	1616.12	0.000865594	1616.12	0.00105969	1616.12	0.00155242	1616.12	0.00157546
1616.61	-0.01779	1616.61	-0.01426	1616.61	-0.0125	1616.61	-0.01003	1616.61	-0.00765	1616.61	-0.00595	1616.61	-0.00388	1616.61	-0.00224	1616.61	-0.000418986		1616.61	-0.00983	1616.61	0.00418737	1616.61	0.00531663	1616.61	0.00467145	1616.61	0.0045367	1616.61	0.00373602	1616.61	0.004346	1616.61	0.00474973	1616.61	0.00646643		1616.61	-0.000132614	1616.61	-6.5998e-05	1616.61	0.000876982	1616.61	0.00109304	1616.61	0.00158384	1616.61	0.00161204
1617.09	-0.01777	1617.09	-0.01421	1617.09	-0.01246	1617.09	-0.00998	1617.09	-0.00765	1617.09	-0.00594	1617.09	-0.00386	1617.09	-0.00222	1617.09	-0.000404875		1617.09	-0.00983	1617.09	0.00423542	1617.09	0.00537426	1617.09	0.00476357	1617.09	0.00460665	1617.09	0.00378779	1617.09	0.004412	1617.09	0.00477851	1617.09	0.00650026		1617.09	-0.000125342	1617.09	-6.4209e-05	1617.09	0.000890429	1617.09	0.00112699	1617.09	0.00159718	1617.09	0.00163273
1617.57	-0.01775	1617.57	-0.01417	1617.57	-0.01244	1617.57	-0.00994	1617.57	-0.00767	1617.57	-0.00594	1617.57	-0.00386	1617.57	-0.00222	1617.57	-0.000420539		1617.57	-0.00984	1617.57	0.00430138	1617.57	0.00544854	1617.57	0.00488338	1617.57	0.00469419	1617.57	0.00384648	1617.57	0.00448876	1617.57	0.00480591	1617.57	0.00653393		1617.57	-0.00011198	1617.57	-6.5236e-05	1617.57	0.000905303	1617.57	0.00115626	1617.57	0.00159399	1617.57	0.00163725
1618.05	-0.01773	1618.05	-0.01415	1618.05	-0.01244	1618.05	-0.00993	1618.05	-0.0077	1618.05	-0.00596	1618.05	-0.00387	1618.05	-0.00225	1618.05	-0.000452955		1618.05	-0.00986	1618.05	0.00437418	1618.05	0.00552927	1618.05	0.00500895	1618.05	0.00478558	1618.05	0.00390455	1618.05	0.00456446	1618.05	0.00483188	1618.05	0.00656676		1618.05	-9.62607e-05	1618.05	-6.71906e-05	1618.05	0.000920145	1618.05	0.00117752	1618.05	0.00158132	1618.05	0.0016301
1618.53	-0.01773	1618.53	-0.01414	1618.53	-0.01245	1618.53	-0.00995	1618.53	-0.00773	1618.53	-0.00599	1618.53	-0.0039	1618.53	-0.00228	1618.53	-0.000489399		1618.53	-0.00988	1618.53	0.00444349	1618.53	0.0056065	1618.53	0.00512132	1618.53	0.00486877	1618.53	0.00395564	1618.53	0.00462982	1618.53	0.0048564	1618.53	0.00659822		1618.53	-8.15245e-05	1618.53	-6.82176e-05	1618.53	0.000933793	1618.53	0.00119038	1618.53	0.00156602	1618.53	0.0016173
1619.02	-0.01774	1619.02	-0.01415	1619.02	-0.01247	1619.02	-0.00997	1619.02	-0.00777	1619.02	-0.00601	1619.02	-0.00392	1619.02	-0.00231	1619.02	-0.000521215		1619.02	-0.00991	1619.02	0.00450192	1619.02	0.00567279	1619.02	0.0052082	1619.02	0.00493576	1619.02	0.00399594	1619.02	0.00467919	1619.02	0.00487963	1619.02	0.00662735		1619.02	-7.00635e-05	1619.02	-6.80851e-05	1619.02	0.000945182	1619.02	0.00119596	1619.02	0.00155298	1619.02	0.0016033
1619.5	-0.01775	1619.5	-0.01416	1619.5	-0.01249	1619.5	-0.01	1619.5	-0.00779	1619.5	-0.00603	1619.5	-0.00394	1619.5	-0.00234	1619.5	-0.000544605		1619.5	-0.00993	1619.5	0.00454472	1619.5	0.00572328	1619.5	0.00526296	1619.5	0.00498194	1619.5	0.00402336	1619.5	0.00470964	1619.5	0.00490104	1619.5	0.0066538		1619.5	-6.32232e-05	1619.5	-6.63624e-05	1619.5	0.000953716	1619.5	0.00119589	1619.5	0.00154417	1619.5	0.00159079
1619.98	-0.01777	1619.98	-0.01419	1619.98	-0.01252	1619.98	-0.01003	1619.98	-0.0078	1619.98	-0.00605	1619.98	-0.00396	1619.98	-0.00236	1619.98	-0.000558149		1619.98	-0.00995	1619.98	0.00456941	1619.98	0.00575541	1619.98	0.00528346	1619.98	0.00500563	1619.98	0.0040372	1619.98	0.00472049	1619.98	0.00492031	1619.98	0.00667664		1619.98	-6.18061e-05	1619.98	-6.33145e-05	1619.98	0.000958897	1619.98	0.00119181	1619.98	0.00153995	1619.98	0.00158111
1620.46	-0.01781	1620.46	-0.01421	1620.46	-0.01254	1620.46	-0.01006	1620.46	-0.00781	1620.46	-0.00607	1620.46	-0.00396	1620.46	-0.00237	1620.46	-0.000562146		1620.46	-0.00996	1620.46	0.00457562	1620.46	0.005768	1620.46	0.00527088	1620.46	0.00500698	1620.46	0.00403827	1620.46	0.00471302	1620.46	0.00493666	1620.46	0.00669508		1620.46	-6.59448e-05	1620.46	-5.92396e-05	1620.46	0.000960424	1620.46	0.00118563	1620.46	0.00153975	1620.46	0.00157513
1620.94	-0.01784	1620.94	-0.01424	1620.94	-0.01256	1620.94	-0.01009	1620.94	-0.0078	1620.94	-0.00608	1620.94	-0.00396	1620.94	-0.00237	1620.94	-0.000557324		1620.94	-0.00997	1620.94	0.00456477	1620.94	0.00576226	1620.94	0.00523077	1620.94	0.00498921	1620.94	0.00402864	1620.94	0.00469065	1620.94	0.0049495	1620.94	0.00670864		1620.94	-7.51619e-05	1620.94	-5.44689e-05	1620.94	0.000958233	1620.94	0.00117862	1620.94	0.00154271	1620.94	0.0015731
1621.43	-0.01788	1621.43	-0.01427	1621.43	-0.01258	1621.43	-0.0101	1621.43	-0.00779	1621.43	-0.00609	1621.43	-0.00394	1621.43	-0.00236	1621.43	-0.000545266		1621.43	-0.00996	1621.43	0.00454123	1621.43	0.00574185	1621.43	0.00517252	1621.43	0.00495831	1621.43	0.00401202	1621.43	0.00465973	1621.43	0.00495818	1621.43	0.00671715		1621.43	-8.79661e-05	1621.43	-4.96982e-05	1621.43	0.000952488	1621.43	0.00117264	1621.43	0.00154769	1621.43	0.0015753
1621.91	-0.01791	1621.91	-0.01429	1621.91	-0.01258	1621.91	-0.0101	1621.91	-0.00777	1621.91	-0.00609	1621.91	-0.00392	1621.91	-0.00234	1621.91	-0.000528219		1621.91	-0.00995	1621.91	0.0045119	1621.91	0.00571368	1621.91	0.00511053	1621.91	0.00492366	1621.91	0.00399376	1621.91	0.00462862	1621.91	0.0049628	1621.91	0.00672116		1621.91	-0.000101629	1621.91	-4.57557e-05	1621.91	0.000943721	1621.91	0.00116912	1621.91	0.00155355	1621.91	0.00158161
1622.39	-0.01794	1622.39	-0.0143	1622.39	-0.01258	1622.39	-0.01009	1622.39	-0.00775	1622.39	-0.00609	1622.39	-0.0039	1622.39	-0.00231	1622.39	-0.00051094		1622.39	-0.00994	1622.39	0.0044859	1622.39	0.00568672	1622.39	0.00506101	1622.39	0.00489621	1622.39	0.00397985	1622.39	0.00460622	1622.39	0.00496387	1622.39	0.00672146		1622.39	-0.00011251	1622.39	-4.43311e-05	1622.39	0.000933328	1622.39	0.00116878	1622.39	0.0015592	1622.39	0.00159103
1622.87	-0.01795	1622.87	-0.01429	1622.87	-0.01256	1622.87	-0.01007	1622.87	-0.00774	1622.87	-0.00608	1622.87	-0.00388	1622.87	-0.00229	1622.87	-0.000498914		1622.87	-0.00992	1622.87	0.00447114	1622.87	0.00567007	1622.87	0.00503771	1622.87	0.00488512	1622.87	0.00397504	1622.87	0.00459915	1622.87	0.00496267	1622.87	0.00671958		1622.87	-0.000117321	1622.87	-4.63189e-05	1622.87	0.000923234	1622.87	0.00117194	1622.87	0.00156352	1622.87	0.0016017
1623.36	-0.01794	1623.36	-0.01427	1623.36	-0.01254	1623.36	-0.01005	1623.36	-0.00773	1623.36	-0.00608	1623.36	-0.00387	1623.36	-0.00227	1623.36	-0.000496635		1623.36	-0.00991	1623.36	0.00447231	1623.36	0.00566886	1623.36	0.00504653	1623.36	0.00489417	1623.36	0.00398055	1623.36	0.00460839	1623.36	0.00496079	1623.36	0.00671675		1623.36	-0.000114773	1623.36	-5.21167e-05	1623.36	0.000915065	1623.36	0.00117726	1623.36	0.00156598	1623.36	0.00161131
1623.84	-0.01791	1623.84	-0.01424	1623.84	-0.01251	1623.84	-0.01004	1623.84	-0.00773	1623.84	-0.00608	1623.84	-0.00388	1623.84	-0.00226	1623.84	-0.000504795		1623.84	-0.00991	1623.84	0.00448811	1623.84	0.00568276	1623.84	0.00508267	1623.84	0.00492037	1623.84	0.00399396	1623.84	0.00462932	1623.84	0.00495915	1623.84	0.00671389		1623.84	-0.000106335	1623.84	-6.08298e-05	1623.84	0.000910218	1623.84	0.00118294	1623.84	0.00156685	1623.84	0.00161836
1624.32	-0.01788	1624.32	-0.01422	1624.32	-0.0125	1624.32	-0.01003	1624.32	-0.00774	1624.32	-0.00608	1624.32	-0.00389	1624.32	-0.00227	1624.32	-0.000519762		1624.32	-0.00992	1624.32	0.00451307	1624.32	0.00570629	1624.32	0.00513379	1624.32	0.00495536	1624.32	0.00401018	1624.32	0.00465384	1624.32	0.00495797	1624.32	0.00671123		1624.32	-9.52677e-05	1624.32	-7.04704e-05	1624.32	0.000908258	1624.32	0.00118759	1624.32	0.00156731	1624.32	0.00162282
1624.8	-0.01785	1624.8	-0.01421	1624.8	-0.01249	1624.8	-0.01004	1624.8	-0.00776	1624.8	-0.00608	1624.8	-0.00391	1624.8	-0.00228	1624.8	-0.00053585		1624.8	-0.00993	1624.8	0.00453978	1624.8	0.00573201	1624.8	0.00518556	1624.8	0.00498935	1624.8	0.00402419	1624.8	0.00467413	1624.8	0.00495717	1624.8	0.00670884		1624.8	-8.50068e-05	1624.8	-7.92163e-05	1624.8	0.000908491	1624.8	0.00119015	1624.8	0.00156878	1624.8	0.00162568
1625.28	-0.01783	1625.28	-0.01421	1625.28	-0.01249	1625.28	-0.01005	1625.28	-0.00778	1625.28	-0.00609	1625.28	-0.00393	1625.28	-0.00229	1625.28	-0.000547644		1625.28	-0.00994	1625.28	0.0045622	1625.28	0.00575303	1625.28	0.00522648	1625.28	0.00501462	1625.28	0.00403215	1625.28	0.00468542	1625.28	0.00495573	1625.28	0.00670649		1625.28	-7.77374e-05	1625.28	-8.58418e-05	1625.28	0.000909587	1625.28	0.00119038	1625.28	0.0015727	1625.28	0.00162884
1625.77	-0.01781	1625.77	-0.01421	1625.77	-0.01249	1625.77	-0.01006	1625.77	-0.0078	1625.77	-0.00609	1625.77	-0.00395	1625.77	-0.0023	1625.77	-0.000551774		1625.77	-0.00995	1625.77	0.00457682	1625.77	0.00576538	1625.77	0.00525106	1625.77	0.00502749	1625.77	0.00403309	1625.77	0.00468656	1625.77	0.00495275	1625.77	0.0067038		1625.77	-7.42018e-05	1625.77	-8.95521e-05	1625.77	0.000910184	1625.77	0.00118882	1625.77	0.00157968	1625.77	0.00163373
1626.25	-0.0178	1626.25	-0.01421	1626.25	-0.01249	1626.25	-0.01007	1626.25	-0.00782	1626.25	-0.00609	1626.25	-0.00396	1626.25	-0.00231	1626.25	-0.000547743		1626.25	-0.00996	1626.25	0.00458381	1626.25	0.00576871	1626.25	0.00525974	1626.25	0.00502829	1626.25	0.00402824	1626.25	0.0046804	1626.25	0.00494691	1626.25	0.0067008		1626.25	-7.36324e-05	1626.25	-9.07115e-05	1626.25	0.000909288	1626.25	0.00118566	1626.25	0.00159009	1626.25	0.00164144
1626.73	-0.0178	1626.73	-0.01422	1626.73	-0.0125	1626.73	-0.01007	1626.73	-0.00783	1626.73	-0.00608	1626.73	-0.00396	1626.73	-0.00231	1626.73	-0.000538394		1626.73	-0.00996	1626.73	0.00458535	1626.73	0.00576538	1626.73	0.00525837	1626.73	0.00502119	1626.73	0.00402025	1626.73	0.00467145	1626.73	0.00493753	1626.73	0.00669697		1626.73	-7.43872e-05	1626.73	-9.06453e-05	1626.73	0.000906266	1626.73	0.00118111	1626.73	0.0016028	1626.73	0.00165182
1627.21	-0.0178	1627.21	-0.01421	1627.21	-0.0125	1627.21	-0.01007	1627.21	-0.00784	1627.21	-0.00608	1627.21	-0.00397	1627.21	-0.00231	1627.21	-0.000529871		1627.21	-0.00996	1627.21	0.00458549	1627.21	0.00575994	1627.21	0.00525532	1627.21	0.00501187	1627.21	0.00401239	1627.21	0.00466502	1627.21	0.00492416	1627.21	0.00669192		1627.21	-7.43408e-05	1627.21	-9.07115e-05	1627.21	0.000900954	1627.21	0.00117503	1627.21	0.00161597	1627.21	0.0016635
1627.69	-0.01779	1627.69	-0.01421	1627.69	-0.01249	1627.69	-0.01006	1627.69	-0.00786	1627.69	-0.00609	1627.69	-0.00398	1627.69	-0.00231	1627.69	-0.000529111		1627.69	-0.00996	1627.69	0.00458849	1627.69	0.00575736	1627.69	0.0052586	1627.69	0.00500624	1627.69	0.00400751	1627.69	0.00466492	1627.69	0.00490727	1627.69	0.00668559		1627.69	-7.17586e-05	1627.69	-9.21029e-05	1627.69	0.000893483	1627.69	0.00116689	1627.69	0.00162711	1627.69	0.0016744
1628.18	-0.01779	1628.18	-0.0142	1628.18	-0.01249	1628.18	-0.01006	1628.18	-0.00787	1628.18	-0.0061	1628.18	-0.004	1628.18	-0.00233	1628.18	-0.000541401		1628.18	-0.00995	1628.18	0.00459668	1628.18	0.00576105	1628.18	0.00527316	1628.18	0.00500791	1628.18	0.00400654	1628.18	0.00467202	1628.18	0.00488794	1628.18	0.00667758		1628.18	-6.5925e-05	1628.18	-9.57137e-05	1628.18	0.000884685	1628.18	0.00115686	1628.18	0.00163399	1628.18	0.00168182
1628.66	-0.01779	1628.66	-0.0142	1628.66	-0.0125	1628.66	-0.01006	1628.66	-0.0079	1628.66	-0.00613	1628.66	-0.00404	1628.66	-0.00236	1628.66	-0.000567003		1628.66	-0.00995	1628.66	0.00461044	1628.66	0.005772	1628.66	0.00529845	1628.66	0.00501737	1628.66	0.00400898	1628.66	0.00468421	1628.66	0.00486837	1628.66	0.00666813		1628.66	-5.75944e-05	1628.66	-0.00010161	1628.66	0.000875322	1628.66	0.0011448	1628.66	0.00163559	1628.66	0.00168402
1629.14	-0.01778	1629.14	-0.0142	1629.14	-0.01251	1629.14	-0.01007	1629.14	-0.00792	1629.14	-0.00616	1629.14	-0.00408	1629.14	-0.00239	1629.14	-0.000600894		1629.14	-0.00994	1629.14	0.00462766	1629.14	0.00578825	1629.14	0.0053291	1629.14	0.00503165	1629.14	0.00401262	1629.14	0.00469744	1629.14	0.00485067	1629.14	0.00665756		1629.14	-4.84417e-05	1629.14	-0.000108931	1629.14	0.000866092	1629.14	0.00113154	1629.14	0.00163226	1629.14	0.00168029
1629.62	-0.01778	1629.62	-0.01421	1629.62	-0.01252	1629.62	-0.01009	1629.62	-0.00794	1629.62	-0.00619	1629.62	-0.00412	1629.62	-0.00242	1629.62	-0.000635674		1629.62	-0.00994	1629.62	0.00464487	1629.62	0.00580615	1629.62	0.00535742	1629.62	0.00504613	1629.62	0.0040153	1629.62	0.00470686	1629.62	0.0048368	1629.62	0.00664683		1629.62	-4.04009e-05	1629.62	-0.000116417	1629.62	0.000857394	1629.62	0.00111782	1629.62	0.00162528	1629.62	0.00167138
1630.11	-0.01778	1630.11	-0.01422	1630.11	-0.01253	1630.11	-0.0101	1630.11	-0.00795	1630.11	-0.00622	1630.11	-0.00415	1630.11	-0.00245	1630.11	-0.000664276		1630.11	-0.00994	1630.11	0.00465849	1630.11	0.00582153	1630.11	0.0053757	1630.11	0.00505615	1630.11	0.0040149	1630.11	0.00470866	1630.11	0.00482806	1630.11	0.0066365		1630.11	-3.49891e-05	1630.11	-0.000123407	1630.11	0.000849692	1630.11	0.0011041	1630.11	0.00161564	1630.11	0.00165807
1630.59	-0.01778	1630.59	-0.01423	1630.59	-0.01255	1630.59	-0.01012	1630.59	-0.00795	1630.59	-0.00624	1630.59	-0.00417	1630.59	-0.00247	1630.59	-0.000682473		1630.59	-0.00994	1630.59	0.00466528	1630.59	0.00583107	1630.59	0.00537798	1630.59	0.00505756	1630.59	0.00400985	1630.59	0.00470006	1630.59	0.00482481	1630.59	0.00662725		1630.59	-3.30549e-05	1630.59	-0.000129402	1630.59	0.000843019	1630.59	0.00109085	1630.59	0.00160459	1630.59	0.00164211
1631.07	-0.01778	1631.07	-0.01425	1631.07	-0.01256	1631.07	-0.01012	1631.07	-0.00794	1631.07	-0.00625	1631.07	-0.00418	1631.07	-0.00248	1631.07	-0.00068888		1631.07	-0.00995	1631.07	0.0046626	1631.07	0.0058317	1631.07	0.0053601	1631.07	0.00504774	1631.07	0.00399911	1631.07	0.00467956	1631.07	0.00482618	1631.07	0.00661948		1631.07	-3.48566e-05	1631.07	-0.000134371	1631.07	0.000837773	1631.07	0.00107783	1631.07	0.00159269	1631.07	0.00162495
1631.55	-0.01778	1631.55	-0.01426	1631.55	-0.01256	1631.55	-0.01013	1631.55	-0.00793	1631.55	-0.00625	1631.55	-0.00417	1631.55	-0.00247	1631.55	-0.000684389		1631.55	-0.00995	1631.55	0.00464817	1631.55	0.00582123	1631.55	0.00531934	1631.55	0.00502427	1631.55	0.00398192	1631.55	0.004646	1631.55	0.00483081	1631.55	0.00661319		1631.55	-4.04141e-05	1631.55	-0.000138677	1631.55	0.000834155	1631.55	0.00106494	1631.55	0.00158095	1631.55	0.00160838
1632.03	-0.01779	1632.03	-0.01427	1632.03	-0.01257	1632.03	-0.01012	1632.03	-0.0079	1632.03	-0.00624	1632.03	-0.00415	1632.03	-0.00245	1632.03	-0.000671047		1632.03	-0.00995	1632.03	0.00462	1632.03	0.00579708	1632.03	0.00525381	1632.03	0.00498556	1632.03	0.00395725	1632.03	0.00459878	1632.03	0.0048363	1632.03	0.00660804		1632.03	-4.96339e-05	1632.03	-0.000143281	1632.03	0.000832462	1632.03	0.00105195	1632.03	0.00157034	1632.03	0.00159482
1632.52	-0.0178	1632.52	-0.01429	1632.52	-0.01258	1632.52	-0.01012	1632.52	-0.00787	1632.52	-0.00623	1632.52	-0.00413	1632.52	-0.00243	1632.52	-0.000650339		1632.52	-0.00994	1632.52	0.00457599	1632.52	0.00575726	1632.52	0.00516176	1632.52	0.00493016	1632.52	0.00392378	1632.52	0.00453741	1632.52	0.00483989	1632.52	0.00660353		1632.52	-6.25478e-05	1632.52	-0.000148879	1632.52	0.000832628	1632.52	0.00103933	1632.52	0.00156319	1632.52	0.0015871
1633	-0.01781	1633	-0.0143	1633	-0.01258	1633	-0.01011	1633	-0.00783	1633	-0.0062	1633	-0.00409	1633	-0.0024	1633	-0.000622463		1633	-0.00994	1633	0.00451461	1633	0.00569921	1633	0.00504224	1633	0.00485674	1633	0.00388055	1633	0.00446275	1633	0.00483861	1633	0.00659876		1633	-7.93728e-05	1633	-0.000156729	1633	0.000834188	1633	0.00102807	1633	0.00156256	1633	0.00158893
1633.48	-0.01783	1633.48	-0.01432	1633.48	-0.01258	1633.48	-0.0101	1633.48	-0.00779	1633.48	-0.00617	1633.48	-0.00404	1633.48	-0.00236	1633.48	-0.000585303		1633.48	-0.00993	1633.48	0.00443639	1633.48	0.00562224	1633.48	0.00489725	1633.48	0.00476662	1633.48	0.0038274	1633.48	0.00437799	1633.48	0.0048299	1633.48	0.00659263		1633.48	-0.000100285	1633.48	-0.000167825	1633.48	0.000836412	1633.48	0.00102	1633.48	0.00157247	1633.48	0.00160416
1633.96	-0.01785	1633.96	-0.01434	1633.96	-0.01258	1633.96	-0.01008	1633.96	-0.00774	1633.96	-0.00614	1633.96	-0.00398	1633.96	-0.00232	1633.96	-0.000535751		1633.96	-0.00992	1633.96	0.00434559	1633.96	0.00552914	1633.96	0.00473543	1633.96	0.00466449	1633.96	0.00376643	1633.96	0.00429014	1633.96	0.00481171	1633.96	0.00658409		1633.96	-0.000124885	1633.96	-0.000182828	1633.96	0.00083784	1633.96	0.00101771	1633.96	0.00159628	1633.96	0.00163556
1634.44	-0.01787	1634.44	-0.01435	1634.44	-0.01257	1634.44	-0.01005	1634.44	-0.0077	1634.44	-0.00609	1634.44	-0.00392	1634.44	-0.00227	1634.44	-0.000472714		1634.44	-0.00991	1634.44	0.00425296	1634.44	0.00542904	1634.44	0.00457594	1634.44	0.00456175	1634.44	0.00370377	1634.44	0.00421114	1634.44	0.00478474	1634.44	0.00657215		1634.44	-0.000151165	1634.44	-0.000201243	1634.44	0.000836943	1634.44	0.00102356	1634.44	0.00163443	1634.44	0.00168216
1634.93	-0.01789	1634.93	-0.01435	1634.93	-0.01256	1634.93	-0.01002	1634.93	-0.00767	1634.93	-0.00605	1634.93	-0.00386	1634.93	-0.00222	1634.93	-0.000402826		1634.93	-0.00989	1634.93	0.00417564	1634.93	0.00533843	1634.93	0.00444805	1634.93	0.0044758	1634.93	0.00364883	1634.93	0.00415645	1634.93	0.00475255	1634.93	0.00655704		1634.93	-0.000174666	1634.93	-0.00022065	1634.93	0.000832362	1634.93	0.00103837	1634.93	0.00168016	1634.93	0.00173548
1635.41	-0.0179	1635.41	-0.01433	1635.41	-0.01253	1635.41	-0.00999	1635.41	-0.00767	1635.41	-0.00602	1635.41	-0.00383	1635.41	-0.00219	1635.41	-0.000345388		1635.41	-0.00989	1635.41	0.00413212	1635.41	0.00527708	1635.41	0.00438234	1635.41	0.00442492	1635.41	0.00361221	1635.41	0.00413815	1635.41	0.00472216	1635.41	0.00654036		1635.41	-0.000189142	1635.41	-0.000236314	1635.41	0.000824096	1635.41	0.00105903	1635.41	0.00171881	1635.41	0.00177896
1635.89	-0.0179	1635.89	-0.01431	1635.89	-0.01252	1635.89	-0.00998	1635.89	-0.0077	1635.89	-0.00602	1635.89	-0.00383	1635.89	-0.0022	1635.89	-0.000324863		1635.89	-0.00989	1635.89	0.00413296	1635.89	0.0052584	1635.89	0.00439436	1635.89	0.00441893	1635.89	0.00360028	1635.89	0.00415892	1635.89	0.00470026	1635.89	0.00652448		1635.89	-0.000190167	1635.89	-0.000243268	1635.89	0.000813838	1635.89	0.00107899	1635.89	0.00173335	1635.89	0.00179553
1636.37	-0.01789	1636.37	-0.01429	1636.37	-0.01251	1636.37	-0.01	1636.37	-0.00776	1636.37	-0.00606	1636.37	-0.00388	1636.37	-0.00224	1636.37	-0.000351701		1636.37	-0.00991	1636.37	0.00417452	1636.37	0.00528238	1636.37	0.0044754	1636.37	0.00445354	1636.37	0.00361174	1636.37	0.0042086	1636.37	0.00469118	1636.37	0.0065119		1636.37	-0.000178422	1636.37	-0.000239427	1636.37	0.000804012	1636.37	0.00109151	1636.37	0.00171648	1636.37	0.00177919
1636.86	-0.01787	1636.86	-0.01429	1636.86	-0.01252	1636.86	-0.01004	1636.86	-0.00783	1636.86	-0.00611	1636.86	-0.00395	1636.86	-0.00231	1636.86	-0.000415153		1636.86	-0.00994	1636.86	0.00424212	1636.86	0.00533658	1636.86	0.00459845	1636.86	0.0045136	1636.86	0.00363881	1636.86	0.00427137	1636.86	0.00469396	1636.86	0.0065038		1636.86	-0.000158865	1636.86	-0.000226346	1636.86	0.000796211	1636.86	0.00109311	1636.86	0.00167321	1636.86	0.00173718
1637.34	-0.01786	1637.34	-0.01429	1637.34	-0.01254	1637.34	-0.01009	1637.34	-0.0079	1637.34	-0.00618	1637.34	-0.00402	1637.34	-0.00239	1637.34	-0.000495181		1637.34	-0.00998	1637.34	0.00431904	1637.34	0.00540492	1637.34	0.00473389	1637.34	0.00458267	1637.34	0.00367262	1637.34	0.00433328	1637.34	0.00470471	1637.34	0.00649952		1637.34	-0.000136954	1637.34	-0.000207933	1637.34	0.000790469	1637.34	0.00108477	1637.34	0.00161537	1637.34	0.00168262
1637.82	-0.01785	1637.82	-0.01431	1637.82	-0.01256	1637.82	-0.01014	1637.82	-0.00796	1637.82	-0.00624	1637.82	-0.00409	1637.82	-0.00246	1637.82	-0.000576549		1637.82	-0.01001	1637.82	0.00439259	1637.82	0.00547343	1637.82	0.00485949	1637.82	0.00464818	1637.82	0.00370647	1637.82	0.00438636	1637.82	0.00471848	1637.82	0.00649784		1637.82	-0.000116183	1637.82	-0.000188194	1637.82	0.000786353	1637.82	0.00106972	1637.82	0.00155305	1637.82	0.00162631
1638.3	-0.01784	1638.3	-0.01432	1638.3	-0.01259	1638.3	-0.01019	1638.3	-0.00801	1638.3	-0.00629	1638.3	-0.00416	1638.3	-0.00252	1638.3	-0.000651792		1638.3	-0.01004	1638.3	0.00445548	1638.3	0.00553353	1638.3	0.00496351	1638.3	0.00470371	1638.3	0.00373635	1638.3	0.0044279	1638.3	0.00473111	1638.3	0.00649677		1638.3	-9.82002e-05	1638.3	-0.000170342	1638.3	0.000782735	1638.3	0.00105132	1638.3	0.0014927	1638.3	0.0015743
1638.78	-0.01784	1638.78	-0.01435	1638.78	-0.01261	1638.78	-0.01024	1638.78	-0.00805	1638.78	-0.00634	1638.78	-0.00421	1638.78	-0.00257	1638.78	-0.00071913		1638.78	-0.01007	1638.78	0.00450502	1638.78	0.00558079	1638.78	0.00504204	1638.78	0.00474719	1638.78	0.00376091	1638.78	0.00445893	1638.78	0.00473945	1638.78	0.00649532		1638.78	-8.3418e-05	1638.78	-0.000156331	1638.78	0.000779216	1638.78	0.00103199	1638.78	0.00143758	1638.78	0.00152924
1639.27	-0.01784	1639.27	-0.01437	1639.27	-0.01264	1639.27	-0.01027	1639.27	-0.00808	1639.27	-0.00638	1639.27	-0.00425	1639.27	-0.00262	1639.27	-0.000779424		1639.27	-0.01008	1639.27	0.00454109	1639.27	0.00561395	1639.27	0.00509611	1639.27	0.00477935	1639.27	0.00377993	1639.27	0.00448129	1639.27	0.00474176	1639.27	0.00649233		1639.27	-7.1891e-05	1639.27	-0.00014762	1639.27	0.00077593	1639.27	0.00101359	1639.27	0.00138908	1639.27	0.001491
1639.75	-0.01784	1639.75	-0.01439	1639.75	-0.01266	1639.75	-0.01031	1639.75	-0.0081	1639.75	-0.00642	1639.75	-0.00429	1639.75	-0.00266	1639.75	-0.000834065		1639.75	-0.01009	1639.75	0.00456539	1639.75	0.00563382	1639.75	0.00513	1639.75	0.00480186	1639.75	0.00379357	1639.75	0.00449699	1639.75	0.00473744	1639.75	0.00648796		1639.75	-6.35146e-05	1639.75	-0.000144739	1639.75	0.000773805	1639.75	0.000996854	1639.75	0.0013474	1639.75	0.00145885
1640.23	-0.01785	1640.23	-0.01441	1640.23	-0.01268	1640.23	-0.01034	1640.23	-0.00813	1640.23	-0.00645	1640.23	-0.00433	1640.23	-0.00269	1640.23	-0.000883879		1640.23	-0.01008	1640.23	0.00458035	1640.23	0.00564258	1640.23	0.00514875	1640.23	0.0048168	1640.23	0.00380246	1640.23	0.00450727	1640.23	0.00472752	1640.23	0.00648257		1640.23	-5.81639e-05	1640.23	-0.000147488	1640.23	0.000773374	1640.23	0.000981578	1640.23	0.0013126	1640.23	0.00143106
1640.71	-0.01786	1640.71	-0.01443	1640.71	-0.0127	1640.71	-0.01036	1640.71	-0.00816	1640.71	-0.00648	1640.71	-0.00437	1640.71	-0.00272	1640.71	-0.000928572		1640.71	-0.01007	1640.71	0.00458821	1640.71	0.00564285	1640.71	0.00515693	1640.71	0.00482578	1640.71	0.00380677	1640.71	0.00451226	1640.71	0.00471389	1640.71	0.0064778		1640.71	-5.56805e-05	1640.71	-0.000154675	1640.71	0.000775565	1640.71	0.00096763	1640.71	0.00128395	1640.71	0.0014058
1641.19	-0.01786	1641.19	-0.01446	1641.19	-0.01272	1641.19	-0.01039	1641.19	-0.00818	1641.19	-0.0065	1641.19	-0.0044	1641.19	-0.00274	1641.19	-0.000966726		1641.19	-0.01006	1641.19	0.00459089	1641.19	0.00563738	1641.19	0.00515783	1641.19	0.00482947	1641.19	0.0038066	1641.19	0.00451092	1641.19	0.00469895	1641.19	0.00647467		1641.19	-5.58262e-05	1641.19	-0.00016438	1641.19	0.000780311	1641.19	0.000954015	1641.19	0.00126119	1641.19	0.00138206
1641.68	-0.01787	1641.68	-0.01447	1641.68	-0.01275	1641.68	-0.01041	1641.68	-0.0082	1641.68	-0.00652	1641.68	-0.00442	1641.68	-0.00276	1641.68	-0.000996527		1641.68	-0.01005	1641.68	0.00458904	1641.68	0.00562784	1641.68	0.00515183	1641.68	0.00482702	1641.68	0.00380192	1641.68	0.00450222	1641.68	0.00468475	1641.68	0.0064738		1641.68	-5.82963e-05	1641.68	-0.000174449	1641.68	0.000787083	1641.68	0.000940235	1641.68	0.00124381	1641.68	0.0013595
1642.16	-0.01787	1642.16	-0.01449	1642.16	-0.01277	1642.16	-0.01044	1642.16	-0.00822	1642.16	-0.00653	1642.16	-0.00444	1642.16	-0.00277	1642.16	-0.00102		1642.16	-0.01004	1642.16	0.00458155	1642.16	0.00561448	1642.16	0.00513685	1642.16	0.0048167	1642.16	0.00379186	1642.16	0.00448447	1642.16	0.00467229	1642.16	0.00647527		1642.16	-6.2912e-05	1642.16	-0.000182596	1642.16	0.000794651	1642.16	0.000926288	1642.16	0.00123221	1642.16	0.00133889
1642.64	-0.01787	1642.64	-0.0145	1642.64	-0.01278	1642.64	-0.01046	1642.64	-0.00824	1642.64	-0.00653	1642.64	-0.00446	1642.64	-0.00277	1642.64	-0.00103		1642.64	-0.01003	1642.64	0.00456623	1642.64	0.00559619	1642.64	0.00510882	1642.64	0.00479569	1642.64	0.00377532	1642.64	0.00445595	1642.64	0.00466144	1642.64	0.00647803		1642.64	-6.97324e-05	1642.64	-0.000187432	1642.64	0.00080149	1642.64	0.000912342	1642.64	0.00122729	1642.64	0.00132227
1643.12	-0.01785	1643.12	-0.01451	1643.12	-0.0128	1643.12	-0.01049	1643.12	-0.00825	1643.12	-0.00654	1643.12	-0.00446	1643.12	-0.00277	1643.12	-0.00102		1643.12	-0.01003	1643.12	0.00453989	1643.12	0.00557045	1643.12	0.00506215	1643.12	0.00476049	1643.12	0.00375065	1643.12	0.00441518	1643.12	0.00465143	1643.12	0.00648056		1643.12	-7.9141e-05	1643.12	-0.000187829	1643.12	0.000806668	1643.12	0.000899327	1643.12	0.00123112	1643.12	0.0013126
1643.61	-0.01783	1643.61	-0.01453	1643.61	-0.01281	1643.61	-0.01051	1643.61	-0.00826	1643.61	-0.00653	1643.61	-0.00446	1643.61	-0.00276	1643.61	-0.00101		1643.61	-0.01002	1643.61	0.0044989	1643.61	0.00553403	1643.61	0.00499189	1643.61	0.00470759	1643.61	0.00371583	1643.61	0.00436102	1643.61	0.00464001	1643.61	0.00648076		1643.61	-9.18387e-05	1643.61	-0.000183954	1643.61	0.000809191	1643.61	0.000888536	1643.61	0.00124647	1643.61	0.00131379
1644.09	-0.0178	1644.09	-0.01454	1644.09	-0.01282	1644.09	-0.01052	1644.09	-0.00826	1644.09	-0.00652	1644.09	-0.00445	1644.09	-0.00275	1644.09	-0.000983425		1644.09	-0.01001	1644.09	0.00444067	1644.09	0.0054836	1644.09	0.00489383	1644.09	0.00463491	1644.09	0.00366948	1644.09	0.00429376	1644.09	0.00462551	1644.09	0.00647672		1644.09	-0.000108671	1644.09	-0.000176668	1644.09	0.000808527	1644.09	0.000881597	1644.09	0.00127687	1644.09	0.00133015
1644.57	-0.01776	1644.57	-0.01456	1644.57	-0.01283	1644.57	-0.01054	1644.57	-0.00826	1644.57	-0.00651	1644.57	-0.00442	1644.57	-0.00273	1644.57	-0.000941907		1644.57	-0.00998	1644.57	0.00436507	1644.57	0.00541727	1644.57	0.00476856	1644.57	0.00454273	1644.57	0.00361174	1644.57	0.00421613	1644.57	0.00460588	1644.57	0.00646673		1644.57	-0.000130338	1644.57	-0.000167758	1644.57	0.000804245	1644.57	0.00087987	1644.57	0.00132506	1644.57	0.00136554
1645.05	-0.01772	1645.05	-0.01458	1645.05	-0.01283	1645.05	-0.01054	1645.05	-0.00826	1645.05	-0.00649	1645.05	-0.00439	1645.05	-0.0027	1645.05	-0.000883087		1645.05	-0.00995	1645.05	0.00427612	1645.05	0.00533649	1645.05	0.00462339	1645.05	0.00443667	1645.05	0.00354523	1645.05	0.00413433	1645.05	0.0045806	1645.05	0.00644982		1645.05	-0.00015651	1645.05	-0.000160041	1645.05	0.000795647	1645.05	0.000884784	1645.05	0.0013915	1645.05	0.00142179
1645.53	-0.01768	1645.53	-0.0146	1645.53	-0.01281	1645.53	-0.01054	1645.53	-0.00824	1645.53	-0.00647	1645.53	-0.00435	1645.53	-0.00266	1645.53	-0.00080762		1645.53	-0.0099	1645.53	0.00418424	1645.53	0.00524777	1645.53	0.00447517	1645.53	0.00432866	1645.53	0.00347729	1645.53	0.00405921	1645.53	0.00455046	1645.53	0.00642631		1645.53	-0.000184764	1645.53	-0.000156894	1645.53	0.000782071	1645.53	0.000896272	1645.53	0.00147029	1645.53	0.00149506
1646.02	-0.01765	1646.02	-0.01461	1646.02	-0.01279	1646.02	-0.01051	1646.02	-0.00822	1646.02	-0.00644	1646.02	-0.0043	1646.02	-0.00262	1646.02	-0.000725569		1646.02	-0.00985	1646.02	0.00410475	1646.02	0.0051636	1646.02	0.00434904	1646.02	0.00423641	1646.02	0.00341824	1646.02	0.00400423	1646.02	0.00451865	1646.02	0.0063979		1646.02	-0.000209896	1646.02	-0.000160869	1646.02	0.000762719	1646.02	0.000913007	1646.02	0.00154686	1646.02	0.00157287
1646.5	-0.01763	1646.5	-0.01462	1646.5	-0.01276	1646.5	-0.01048	1646.5	-0.0082	1646.5	-0.00643	1646.5	-0.00427	1646.5	-0.00259	1646.5	-0.000659785		1646.5	-0.00981	1646.5	0.00405373	1646.5	0.00509939	1646.5	0.00427114	1646.5	0.00417806	1646.5	0.003379	1646.5	0.00398059	1646.5	0.00448976	1646.5	0.00636804		1646.5	-0.000225	1646.5	-0.000172197	1646.5	0.000738124	1646.5	0.000930738	1646.5	0.00159937	1646.5	0.00163466
1646.98	-0.01763	1646.98	-0.01462	1646.98	-0.01274	1646.98	-0.01044	1646.98	-0.0082	1646.98	-0.00643	1646.98	-0.00426	1646.98	-0.00258	1646.98	-0.000637491		1646.98	-0.00979	1646.98	0.00404078	1646.98	0.00506708	1646.98	0.00425631	1646.98	0.00416344	1646.98	0.00336588	1646.98	0.00399102	1646.98	0.00446847	1646.98	0.006341		1646.98	-0.000225496	1646.98	-0.000187896	1646.98	0.000710975	1646.98	0.000944452	1646.98	0.00161051	1646.98	0.00166087
1647.46	-0.01765	1647.46	-0.01462	1647.46	-0.01274	1647.46	-0.01043	1647.46	-0.00822	1647.46	-0.00646	1647.46	-0.00428	1647.46	-0.00261	1647.46	-0.000669626		1647.46	-0.00978	1647.46	0.00406351	1647.46	0.00506916	1647.46	0.00430015	1647.46	0.00418936	1647.46	0.00337666	1647.46	0.00402797	1647.46	0.00445732	1647.46	0.00632026		1647.46	-0.000212646	1647.46	-0.000203263	1647.46	0.000685554	1647.46	0.000950064	1647.46	0.00157822	1647.46	0.00164507
1647.94	-0.01767	1647.94	-0.01463	1647.94	-0.01277	1647.94	-0.01044	1647.94	-0.00826	1647.94	-0.00651	1647.94	-0.00433	1647.94	-0.00267	1647.94	-0.000743896		1647.94	-0.00979	1647.94	0.00410939	1647.94	0.00509779	1647.94	0.00438087	1647.94	0.00424089	1647.94	0.00340258	1647.94	0.0040766	1647.94	0.00445635	1647.94	0.00630786		1647.94	-0.000192474	1647.94	-0.000214059	1647.94	0.000666041	1647.94	0.00094661	1647.94	0.00151727	1647.94	0.00159738
1648.43	-0.0177	1648.43	-0.01466	1648.43	-0.01282	1648.43	-0.01048	1648.43	-0.00831	1648.43	-0.00657	1648.43	-0.0044	1648.43	-0.00274	1648.43	-0.000837201		1648.43	-0.00982	1648.43	0.0041622	1648.43	0.00513966	1648.43	0.00447102	1648.43	0.00429911	1648.43	0.00343203	1648.43	0.00412166	1648.43	0.00446285	1648.43	0.00630402		1648.43	-0.00017167	1648.43	-0.000219093	1648.43	0.000654526	1648.43	0.000935885	1648.43	0.00144592	1648.43	0.00153333
1648.91	-0.01773	1648.91	-0.0147	1648.91	-0.01288	1648.91	-0.01054	1648.91	-0.00836	1648.91	-0.00663	1648.91	-0.00447	1648.91	-0.00281	1648.91	-0.00093118		1648.91	-0.00985	1648.91	0.00420812	1648.91	0.00518107	1648.91	0.00454561	1648.91	0.00434754	1648.91	0.00345554	1648.91	0.00415166	1648.91	0.0044742	1648.91	0.00630748		1648.91	-0.000154817	1648.91	-0.000219292	1648.91	0.000651207	1648.91	0.000920378	1648.91	0.00137814	1648.91	0.00146597
1649.39	-0.01776	1649.39	-0.01474	1649.39	-0.01294	1649.39	-0.0106	1649.39	-0.0084	1649.39	-0.00668	1649.39	-0.00453	1649.39	-0.00287	1649.39	-0.00102		1649.39	-0.00987	1649.39	0.00423706	1649.39	0.00521031	1649.39	0.00458596	1649.39	0.00437401	1649.39	0.00346606	1649.39	0.00415956	1649.39	0.00448715	1649.39	0.00631639		1649.39	-0.000144119	1649.39	-0.000216609	1649.39	0.000654957	1649.39	0.000902581	1649.39	0.00132077	1649.39	0.00140237
1649.87	-0.01778	1649.87	-0.01478	1649.87	-0.01301	1649.87	-0.01066	1649.87	-0.00843	1649.87	-0.00672	1649.87	-0.00458	1649.87	-0.00292	1649.87	-0.00109		1649.87	-0.00989	1649.87	0.00424192	1649.87	0.00521789	1649.87	0.00457859	1649.87	0.00436986	1649.87	0.00345942	1649.87	0.00414149	1649.87	0.0044993	1649.87	0.00632826		1649.87	-0.000140527	1649.87	-0.000212834	1649.87	0.000663519	1649.87	0.000884552	1649.87	0.00127641	1649.87	0.00134603
1650.36	-0.01781	1650.36	-0.01483	1650.36	-0.01307	1650.36	-0.01072	1650.36	-0.00845	1650.36	-0.00675	1650.36	-0.00462	1650.36	-0.00296	1650.36	-0.00114		1650.36	-0.0099	1650.36	0.00421684	1650.36	0.00519536	1650.36	0.00451263	1650.36	0.00432803	1650.36	0.0034322	1650.36	0.00409526	1650.36	0.00450801	1650.36	0.00633993		1650.36	-0.000144675	1650.36	-0.000209721	1650.36	0.000674204	1650.36	0.000867553	1650.36	0.00124504	1650.36	0.00129781
1650.84	-0.01782	1650.84	-0.01487	1650.84	-0.01313	1650.84	-0.01077	1650.84	-0.00845	1650.84	-0.00677	1650.84	-0.00465	1650.84	-0.00297	1650.84	-0.00118		1650.84	-0.00989	1650.84	0.00415661	1650.84	0.00513467	1650.84	0.00437943	1650.84	0.00424263	1650.84	0.00338234	1650.84	0.00402001	1650.84	0.00451008	1650.84	0.00634655		1650.84	-0.00015735	1650.84	-0.000208131	1650.84	0.000682932	1650.84	0.000854008	1650.84	0.0012266	1650.84	0.0012591
1651.32	-0.01784	1651.32	-0.0149	1651.32	-0.01317	1651.32	-0.01081	1651.32	-0.00843	1651.32	-0.00678	1651.32	-0.00467	1651.32	-0.00297	1651.32	-0.0012		1651.32	-0.00987	1651.32	0.00405803	1651.32	0.00503064	1651.32	0.00417776	1651.32	0.00411099	1651.32	0.00330992	1651.32	0.00391886	1651.32	0.00450114	1651.32	0.00634161		1651.32	-0.000179223	1651.32	-0.000208496	1651.32	0.000683463	1651.32	0.00084687	1651.32	0.00122098	1651.32	0.00123298
1651.8	-0.01784	1651.8	-0.01491	1651.8	-0.0132	1651.8	-0.01082	1651.8	-0.0084	1651.8	-0.00679	1651.8	-0.00468	1651.8	-0.00295	1651.8	-0.0012		1651.8	-0.00983	1651.8	0.0039269	1651.8	0.00488877	1651.8	0.00392582	1651.8	0.0039431	1651.8	0.00322138	1651.8	0.0038043	1651.8	0.00447734	1651.8	0.00631784		1651.8	-0.000209234	1651.8	-0.000210284	1651.8	0.000667634	1651.8	0.000850986	1651.8	0.00122866	1651.8	0.00122514
1652.28	-0.01783	1652.28	-0.0149	1652.28	-0.0132	1652.28	-0.01079	1652.28	-0.00836	1652.28	-0.0068	1652.28	-0.00468	1652.28	-0.00292	1652.28	-0.00118		1652.28	-0.00978	1652.28	0.00378695	1652.28	0.00473499	1652.28	0.00367797	1652.28	0.00377121	1652.28	0.00313403	1652.28	0.00370333	1652.28	0.00443741	1652.28	0.00627178		1652.28	-0.000240934	1652.28	-0.000211542	1652.28	0.000628046	1652.28	0.000870641	1652.28	0.00124733	1652.28	0.00124248
1652.77	-0.01781	1652.77	-0.01485	1652.77	-0.01316	1652.77	-0.01072	1652.77	-0.00833	1652.77	-0.00682	1652.77	-0.00467	1652.77	-0.0029	1652.77	-0.00116		1652.77	-0.00975	1652.77	0.00368068	1652.77	0.00461757	1652.77	0.0035176	1652.77	0.00364856	1652.77	0.00307456	1652.77	0.00365164	1652.77	0.0043874	1652.77	0.0062094		1652.77	-0.000260315	1652.77	-0.000209589	1652.77	0.000567028	1652.77	0.000905104	1652.77	0.00126983	1652.77	0.00128405
1653.25	-0.01779	1653.25	-0.01478	1653.25	-0.0131	1653.25	-0.01064	1653.25	-0.00834	1653.25	-0.00687	1653.25	-0.00468	1653.25	-0.00291	1653.25	-0.00115		1653.25	-0.00976	1653.25	0.00364651	1653.25	0.00458016	1653.25	0.00350778	1653.25	0.00361906	1653.25	0.00306292	1653.25	0.00367125	1653.25	0.00433964	1653.25	0.00614779		1653.25	-0.000254084	1653.25	-0.000203097	1653.25	0.000503631	1653.25	0.000943289	1653.25	0.00128422	1653.25	0.0013333
1653.73	-0.01776	1653.73	-0.01473	1653.73	-0.01304	1653.73	-0.01059	1653.73	-0.00839	1653.73	-0.00692	1653.73	-0.00472	1653.73	-0.00297	1653.73	-0.00119		1653.73	-0.00981	1653.73	0.00368897	1653.73	0.00462822	1653.73	0.00364101	1653.73	0.00368388	1653.73	0.00309709	1653.73	0.00375099	1653.73	0.00430544	1653.73	0.0061032		1653.73	-0.000223876	1653.73	-0.000193691	1653.73	0.000460841	1653.73	0.000970652	1653.73	0.00128312	1653.73	0.00136784
1654.21	-0.01775	1654.21	-0.01471	1654.21	-0.01302	1654.21	-0.0106	1654.21	-0.00846	1654.21	-0.00697	1654.21	-0.00476	1654.21	-0.00304	1654.21	-0.00126		1654.21	-0.00989	1654.21	0.00378123	1654.21	0.00473087	1654.21	0.00385444	1654.21	0.00380617	1654.21	0.00315759	1654.21	0.00385925	1654.21	0.0042871	1654.21	0.00608102		1654.21	-0.000183078	1654.21	-0.000184385	1654.21	0.000447839	1654.21	0.000980582	1654.21	0.00126847	1654.21	0.00137867
1654.69	-0.01775	1654.69	-0.01472	1654.69	-0.01302	1654.69	-0.01063	1654.69	-0.00854	1654.69	-0.00701	1654.69	-0.00482	1654.69	-0.00311	1654.69	-0.00134		1654.69	-0.00995	1654.69	0.00389065	1654.69	0.00485057	1654.69	0.00408366	1654.69	0.00394501	1654.69	0.00322425	1654.69	0.00396768	1654.69	0.00428071	1654.69	0.00607649		1654.69	-0.000143081	1654.69	-0.000177297	1654.69	0.000458618	1654.69	0.000975434	1654.69	0.00124584	1654.69	0.00137063
1655.18	-0.01774	1655.18	-0.01473	1655.18	-0.01304	1655.18	-0.01068	1655.18	-0.00861	1655.18	-0.00704	1655.18	-0.00487	1655.18	-0.00319	1655.18	-0.00142		1655.18	-0.01	1655.18	0.00399552	1655.18	0.0049621	1655.18	0.00429028	1655.18	0.00407406	1655.18	0.00328484	1655.18	0.00406145	1655.18	0.00428057	1655.18	0.00608166		1655.18	-0.000108777	1655.18	-0.000172793	1655.18	0.000482501	1655.18	0.000960524	1655.18	0.00121862	1655.18	0.00135085
1655.66	-0.01775	1655.66	-0.01476	1655.66	-0.01308	1655.66	-0.01074	1655.66	-0.00867	1655.66	-0.00707	1655.66	-0.00493	1655.66	-0.00325	1655.66	-0.0015		1655.66	-0.01003	1655.66	0.00408557	1655.66	0.0050536	1655.66	0.00445957	1655.66	0.00418184	1655.66	0.00333456	1655.66	0.00413557	1655.66	0.00428261	1655.66	0.00609006		1655.66	-8.11008e-05	1655.66	-0.000170209	1655.66	0.000511659	1655.66	0.000940334	1655.66	0.00118839	1655.66	0.00132506
1656.14	-0.01775	1656.14	-0.01478	1656.14	-0.01312	1656.14	-0.01079	1656.14	-0.00873	1656.14	-0.0071	1656.14	-0.00498	1656.14	-0.00332	1656.14	-0.00157		1656.14	-0.01004	1656.14	0.00415751	1656.14	0.00512156	1656.14	0.00458957	1656.14	0.00426528	1656.14	0.00337245	1656.14	0.00419087	1656.14	0.00428415	1656.14	0.00609718		1656.14	-5.96341e-05	1656.14	-0.000169348	1656.14	0.00054072	1656.14	0.000917622	1656.14	0.00115593	1656.14	0.00129612
1656.62	-0.01776	1656.62	-0.01482	1656.62	-0.01316	1656.62	-0.01085	1656.62	-0.00879	1656.62	-0.00713	1656.62	-0.00503	1656.62	-0.00338	1656.62	-0.00164		1656.62	-0.01004	1656.62	0.00421122	1656.62	0.00516692	1656.62	0.00468381	1656.62	0.00432565	1656.62	0.00339944	1656.62	0.00422951	1656.62	0.00428392	1656.62	0.00610085		1656.62	-4.37789e-05	1656.62	-0.000169679	1656.62	0.000566896	1656.62	0.000894147	1656.62	0.00112237	1656.62	0.00126594
1657.11	-0.01777	1657.11	-0.01485	1657.11	-0.0132	1657.11	-0.0109	1657.11	-0.00885	1657.11	-0.00716	1657.11	-0.00508	1657.11	-0.00344	1657.11	-0.00171		1657.11	-0.01003	1657.11	0.00424785	1657.11	0.00519244	1657.11	0.00474702	1657.11	0.00436551	1657.11	0.00341663	1657.11	0.0042542	1657.11	0.00428174	1657.11	0.00610014		1657.11	-3.29754e-05	1657.11	-0.000170905	1657.11	0.000588262	1657.11	0.000870973	1657.11	0.00108929	1657.11	0.0012359
1657.59	-0.01778	1657.59	-0.01488	1657.59	-0.01324	1657.59	-0.01094	1657.59	-0.0089	1657.59	-0.00718	1657.59	-0.00512	1657.59	-0.00349	1657.59	-0.00176		1657.59	-0.01002	1657.59	0.004269	1657.59	0.00520159	1657.59	0.0047842	1657.59	0.0043878	1657.59	0.00342525	1657.59	0.00426719	1657.59	0.00427743	1657.59	0.00609534		1657.59	-2.66291e-05	1657.59	-0.000172561	1657.59	0.000604056	1657.59	0.000848994	1657.59	0.001059	1657.59	0.00120759
1658.07	-0.01779	1658.07	-0.01492	1658.07	-0.01328	1658.07	-0.01099	1658.07	-0.00895	1658.07	-0.00721	1658.07	-0.00517	1658.07	-0.00354	1658.07	-0.00181		1658.07	-0.01001	1658.07	0.00427637	1658.07	0.00519797	1658.07	0.00479908	1658.07	0.0043954	1658.07	0.00342595	1658.07	0.00427003	1658.07	0.00427137	1658.07	0.006087		1658.07	-2.41646e-05	1658.07	-0.000174316	1658.07	0.000614143	1658.07	0.000828876	1658.07	0.00103379	1658.07	0.00118267
1658.55	-0.01781	1658.55	-0.01496	1658.55	-0.01331	1658.55	-0.01103	1658.55	-0.00899	1658.55	-0.00723	1658.55	-0.0052	1658.55	-0.00358	1658.55	-0.00184		1658.55	-0.00999	1658.55	0.00427118	1658.55	0.00518442	1658.55	0.00479432	1658.55	0.00439008	1658.55	0.00341907	1658.55	0.00426337	1658.55	0.00426361	1658.55	0.00607605		1658.55	-2.50258e-05	1658.55	-0.000175509	1658.55	0.000619054	1658.55	0.000811349	1658.55	0.00101595	1658.55	0.0011629
1659.03	-0.01782	1659.03	-0.015	1659.03	-0.01333	1659.03	-0.01107	1659.03	-0.00902	1659.03	-0.00725	1659.03	-0.00523	1659.03	-0.00361	1659.03	-0.00187		1659.03	-0.00998	1659.03	0.00425453	1659.03	0.00516283	1659.03	0.004771	1659.03	0.0043726	1659.03	0.00340475	1659.03	0.00424711	1659.03	0.00425404	1659.03	0.00606325		1659.03	-2.87423e-05	1659.03	-0.000175476	1659.03	0.000619983	1659.03	0.000797207	1659.03	0.00100635	1659.03	0.00114965
1659.52	-0.01783	1659.52	-0.01504	1659.52	-0.01335	1659.52	-0.0111	1659.52	-0.00904	1659.52	-0.00726	1659.52	-0.00526	1659.52	-0.00364	1659.52	-0.00189		1659.52	-0.00997	1659.52	0.00422704	1659.52	0.00513379	1659.52	0.00473	1659.52	0.00434322	1659.52	0.00338301	1659.52	0.00422075	1659.52	0.00424246	1659.52	0.0060488		1659.52	-3.49295e-05	1659.52	-0.00017372	1659.52	0.000618124	1659.52	0.000786817	1659.52	0.00100512	1659.52	0.0011441
1660	-0.01784	1660	-0.01508	1660	-0.01337	1660	-0.01113	1660	-0.00906	1660	-0.00728	1660	-0.00527	1660	-0.00365	1660	-0.0019		1660	-0.00995	1660	0.00418924	1660	0.00509772	1660	0.00467212	1660	0.00430182	1660	0.00335422	1660	0.00418488	1660	0.00422861	1660	0.00603264		1660	-4.34676e-05	1660	-0.000170541	1660	0.000614309	1660	0.000781108	1660	0.00101107	1660	0.00114633
1660.48	-0.01784	1660.48	-0.01511	1660.48	-0.01338	1660.48	-0.01115	1660.48	-0.00907	1660.48	-0.00729	1660.48	-0.00528	1660.48	-0.00365	1660.48	-0.0019		1660.48	-0.00993	1660.48	0.00414285	1660.48	0.00505508	1660.48	0.00460079	1660.48	0.00425006	1660.48	0.00331966	1660.48	0.00414136	1660.48	0.00421235	1660.48	0.0060148		1660.48	-5.40248e-05	1660.48	-0.000166467	1660.48	0.000609166	1660.48	0.000780842	1660.48	0.00102219	1660.48	0.00115579
1660.96	-0.01784	1660.96	-0.01514	1660.96	-0.01339	1660.96	-0.01117	1660.96	-0.00907	1660.96	-0.0073	1660.96	-0.00529	1660.96	-0.00364	1660.96	-0.00189		1660.96	-0.0099	1660.96	0.00409124	1660.96	0.00500802	1660.96	0.00452304	1660.96	0.00419164	1660.96	0.00328194	1660.96	0.00409443	1660.96	0.00419368	1660.96	0.00599494		1660.96	-6.58521e-05	1660.96	-0.000163088	1660.96	0.000602563	1660.96	0.000786519	1660.96	0.00103578	1660.96	0.00117058
1661.44	-0.01783	1661.44	-0.01516	1661.44	-0.01339	1661.44	-0.01118	1661.44	-0.00907	1661.44	-0.00732	1661.44	-0.00528	1661.44	-0.00363	1661.44	-0.00187		1661.44	-0.00988	1661.44	0.00404047	1661.44	0.00496092	1661.44	0.00445039	1661.44	0.0041337	1661.44	0.00324525	1661.44	0.00405128	1661.44	0.00417314	1661.44	0.00597301		1661.44	-7.73335e-05	1661.44	-0.000161664	1661.44	0.000594168	1661.44	0.000798004	1661.44	0.00104873	1661.44	0.00118746
1661.93	-0.01781	1661.93	-0.01516	1661.93	-0.01338	1661.93	-0.01117	1661.93	-0.00908	1661.93	-0.00733	1661.93	-0.00528	1661.93	-0.00361	1661.93	-0.00185		1661.93	-0.00985	1661.93	0.00399828	1661.93	0.0049199	1661.93	0.00439667	1661.93	0.00408526	1661.93	0.00321454	1661.93	0.00402011	1661.93	0.00415156	1661.93	0.00594973		1661.93	-8.61389e-05	1661.93	-0.000163982	1661.93	0.000583816	1661.93	0.00081334	1661.93	0.00105773	1661.93	0.00120191
1662.41	-0.0178	1662.41	-0.01515	1662.41	-0.01338	1662.41	-0.01117	1662.41	-0.0091	1662.41	-0.00736	1662.41	-0.00529	1662.41	-0.0036	1662.41	-0.00183		1662.41	-0.00983	1662.41	0.0039724	1662.41	0.00489135	1662.41	0.00437391	1662.41	0.0040555	1662.41	0.00319414	1662.41	0.00400697	1662.41	0.00413032	1662.41	0.00592621		1662.41	-8.97998e-05	1662.41	-0.000169978	1662.41	0.000572104	1662.41	0.000829374	1662.41	0.00105996	1662.41	0.00120905
1662.89	-0.01778	1662.89	-0.01514	1662.89	-0.01338	1662.89	-0.01116	1662.89	-0.00913	1662.89	-0.00738	1662.89	-0.0053	1662.89	-0.00361	1662.89	-0.00183		1662.89	-0.00982	1662.89	0.00396662	1662.89	0.00487902	1662.89	0.00438676	1662.89	0.00404851	1662.89	0.0031861	1662.89	0.00401369	1662.89	0.00411062	1662.89	0.00590415		1662.89	-8.7079e-05	1662.89	-0.000178721	1662.89	0.000560791	1662.89	0.000841757	1662.89	0.00105444	1662.89	0.00120586
1663.37	-0.01777	1663.37	-0.01512	1663.37	-0.01339	1663.37	-0.01116	1663.37	-0.00916	1663.37	-0.00741	1663.37	-0.00534	1663.37	-0.00364	1663.37	-0.00186		1663.37	-0.00982	1663.37	0.0039793	1663.37	0.00488237	1663.37	0.00442917	1663.37	0.00406215	1663.37	0.00318893	1663.37	0.00403546	1663.37	0.00409353	1663.37	0.0058851		1663.37	-7.8949e-05	1663.37	-0.000188094	1663.37	0.000552099	1663.37	0.000847633	1663.37	0.00104242	1663.37	0.00119211
1663.86	-0.01777	1663.86	-0.01511	1663.86	-0.0134	1663.86	-0.01117	1663.86	-0.00921	1663.86	-0.00744	1663.86	-0.00538	1663.86	-0.00369	1663.86	-0.0019		1663.86	-0.00983	1663.86	0.00400331	1663.86	0.00489588	1663.86	0.00448655	1663.86	0.00408814	1663.86	0.00319828	1663.86	0.00406346	1663.86	0.00407908	1663.86	0.00587036		1663.86	-6.80042e-05	1663.86	-0.000196175	1663.86	0.000547885	1663.86	0.000845674	1663.86	0.00102661	1663.86	0.00117051
1664.34	-0.01777	1664.34	-0.01511	1664.34	-0.01343	1664.34	-0.01119	1664.34	-0.00924	1664.34	-0.00746	1664.34	-0.00542	1664.34	-0.00374	1664.34	-0.00195		1664.34	-0.00984	1664.34	0.00402919	1664.34	0.00491206	1664.34	0.00454136	1664.34	0.0041156	1664.34	0.00320886	1664.34	0.00408754	1664.34	0.00406717	1664.34	0.00585998		1664.34	-5.73626e-05	1664.34	-0.000201673	1664.34	0.000548781	1664.34	0.000837508	1664.34	0.00101054	1664.34	0.0011455
1664.82	-0.01778	1664.82	-0.01512	1664.82	-0.01346	1664.82	-0.01122	1664.82	-0.00928	1664.82	-0.00748	1664.82	-0.00546	1664.82	-0.00379	1664.82	-0.00201		1664.82	-0.00986	1664.82	0.00404804	1664.82	0.00492346	1664.82	0.00457825	1664.82	0.00413457	1664.82	0.00321587	1664.82	0.00410005	1664.82	0.00405694	1664.82	0.0058534		1664.82	-4.94683e-05	1664.82	-0.000204753	1664.82	0.000554653	1664.82	0.000825988	1664.82	0.000997253	1664.82	0.00112065
1665.3	-0.0178	1665.3	-0.01513	1665.3	-0.0135	1665.3	-0.01125	1665.3	-0.0093	1665.3	-0.0075	1665.3	-0.00549	1665.3	-0.00383	1665.3	-0.00205		1665.3	-0.00987	1665.3	0.00405267	1665.3	0.00492382	1665.3	0.00458686	1665.3	0.00413771	1665.3	0.00321554	1665.3	0.004096	1665.3	0.00404767	1665.3	0.005849		1665.3	-4.58587e-05	1665.3	-0.000206144	1665.3	0.000564109	1665.3	0.00081427	1665.3	0.000988917	1665.3	0.00109876
1665.78	-0.01781	1665.78	-0.01515	1665.78	-0.01353	1665.78	-0.01128	1665.78	-0.00931	1665.78	-0.0075	1665.78	-0.0055	1665.78	-0.00386	1665.78	-0.00209		1665.78	-0.00988	1665.78	0.00403902	1665.78	0.00490864	1665.78	0.00456195	1665.78	0.00412095	1665.78	0.00320569	1665.78	0.00407393	1665.78	0.00403847	1665.78	0.00584463		1665.78	-4.72363e-05	1665.78	-0.00020684	1665.78	0.000575655	1665.78	0.000804975	1665.78	0.000986858	1665.78	0.00108155
1666.27	-0.01783	1666.27	-0.01517	1666.27	-0.01356	1666.27	-0.0113	1666.27	-0.00931	1666.27	-0.0075	1666.27	-0.00551	1666.27	-0.00388	1666.27	-0.00211		1666.27	-0.00988	1666.27	0.00400521	1666.27	0.00487507	1666.27	0.00450255	1666.27	0.00408279	1666.27	0.003185	1666.27	0.00403426	1666.27	0.00402881	1666.27	0.00583805		1666.27	-5.38261e-05	1666.27	-0.000207303	1666.27	0.000587632	1666.27	0.000799797	1666.27	0.000992138	1666.27	0.00107002
1666.75	-0.01784	1666.75	-0.01519	1666.75	-0.01359	1666.75	-0.01132	1666.75	-0.00929	1666.75	-0.00749	1666.75	-0.0055	1666.75	-0.00388	1666.75	-0.00211		1666.75	-0.00988	1666.75	0.00395149	1666.75	0.00482169	1666.75	0.00441113	1666.75	0.00402396	1666.75	0.00315319	1666.75	0.00397952	1666.75	0.00401834	1666.75	0.00582616		1666.75	-6.55277e-05	1666.75	-0.000207601	1666.75	0.000598415	1666.75	0.00079973	1666.75	0.00100439	1666.75	0.00106451
1667.23	-0.01786	1667.23	-0.01522	1667.23	-0.01361	1667.23	-0.01134	1667.23	-0.00927	1667.23	-0.00748	1667.23	-0.00547	1667.23	-0.00386	1667.23	-0.0021		1667.23	-0.00987	1667.23	0.00388071	1667.23	0.00475	1667.23	0.00429433	1667.23	0.00394752	1667.23	0.00311094	1667.23	0.00391351	1667.23	0.00400731	1667.23	0.00580672		1667.23	-8.19151e-05	1667.23	-0.000207237	1667.23	0.000606578	1667.23	0.000804245	1667.23	0.00102256	1667.23	0.00106451
1667.71	-0.01787	1667.71	-0.01525	1667.71	-0.01363	1667.71	-0.01135	1667.71	-0.00924	1667.71	-0.00747	1667.71	-0.00544	1667.71	-0.00383	1667.71	-0.00208		1667.71	-0.00986	1667.71	0.00379833	1667.71	0.00466392	1667.71	0.0041624	1667.71	0.00385915	1667.71	0.00306075	1667.71	0.00384187	1667.71	0.00399574	1667.71	0.00577828		1667.71	-0.000102099	1667.71	-0.000205482	1667.71	0.000610626	1667.71	0.000812179	1667.71	0.00104279	1667.71	0.00106806
1668.19	-0.01789	1668.19	-0.01528	1668.19	-0.01364	1668.19	-0.01136	1668.19	-0.0092	1668.19	-0.00748	1668.19	-0.00541	1668.19	-0.0038	1668.19	-0.00206		1668.19	-0.00985	1668.19	0.00371265	1668.19	0.00457156	1668.19	0.00402968	1668.19	0.0037675	1668.19	0.00300733	1668.19	0.00377168	1668.19	0.0039845	1668.19	0.00574128		1668.19	-0.00012427	1668.19	-0.000201905	1668.19	0.00060963	1668.19	0.000820909	1668.19	0.00105946	1668.19	0.00107195
1668.68	-0.0179	1668.68	-0.01532	1668.68	-0.01365	1668.68	-0.01137	1668.68	-0.00918	1668.68	-0.00749	1668.68	-0.00538	1668.68	-0.00376	1668.68	-0.00204		1668.68	-0.00985	1668.68	0.00363427	1668.68	0.00448397	1668.68	0.00391284	1668.68	0.00368311	1668.68	0.00295738	1668.68	0.00371125	1668.68	0.0039744	1668.68	0.00569857		1668.68	-0.000145562	1668.68	-0.000197401	1668.68	0.000603392	1668.68	0.000827416	1668.68	0.00106564	1668.68	0.00107168
1669.16	-0.01791	1669.16	-0.01536	1669.16	-0.01365	1669.16	-0.01138	1669.16	-0.00917	1669.16	-0.00753	1669.16	-0.00536	1669.16	-0.00374	1669.16	-0.00204		1669.16	-0.00986	1669.16	0.00357339	1669.16	0.00441304	1669.16	0.00382763	1669.16	0.00361685	1669.16	0.00291809	1669.16	0.00366748	1669.16	0.00396584	1669.16	0.00565473		1669.16	-0.000162278	1669.16	-0.000193691	1669.16	0.000592576	1669.16	0.00082964	1669.16	0.00105604	1669.16	0.00106318
1669.64	-0.01791	1669.64	-0.01539	1669.64	-0.01365	1669.64	-0.01139	1669.64	-0.00919	1669.64	-0.00757	1669.64	-0.00537	1669.64	-0.00375	1669.64	-0.00206		1669.64	-0.00987	1669.64	0.00353709	1669.64	0.00436732	1669.64	0.00378351	1669.64	0.00357583	1669.64	0.00289431	1669.64	0.00364439	1669.64	0.00395828	1669.64	0.00561502		1669.64	-0.000171187	1669.64	-0.000193327	1669.64	0.000578906	1669.64	0.000826154	1669.64	0.00102937	1669.64	0.00104481
1670.12	-0.01791	1670.12	-0.01541	1670.12	-0.01365	1670.12	-0.01141	1670.12	-0.00923	1670.12	-0.00763	1670.12	-0.00541	1670.12	-0.00379	1670.12	-0.00211		1670.12	-0.00989	1670.12	0.00352641	1670.12	0.00434881	1670.12	0.0037806	1670.12	0.0035615	1670.12	0.00288697	1670.12	0.00364078	1670.12	0.00395133	1670.12	0.0055834		1670.12	-0.000170956	1670.12	-0.0001975	1670.12	0.000564772	1670.12	0.000817623	1670.12	0.000990079	1670.12	0.00101867
1670.61	-0.01791	1670.61	-0.01543	1670.61	-0.01366	1670.61	-0.01143	1670.61	-0.00929	1670.61	-0.00768	1670.61	-0.00547	1670.61	-0.00386	1670.61	-0.00219		1670.61	-0.00991	1670.61	0.0035365	1670.61	0.00435219	1670.61	0.00380938	1670.61	0.00356841	1670.61	0.00289224	1670.61	0.00365114	1670.61	0.00394394	1670.61	0.00556098		1670.61	-0.000162853	1670.61	-0.000205747	1670.61	0.000552663	1670.61	0.00080524	1670.61	0.000945315	1670.61	0.000988784
1671.09	-0.01791	1671.09	-0.01545	1671.09	-0.01369	1671.09	-0.01147	1671.09	-0.00937	1671.09	-0.00774	1671.09	-0.00555	1671.09	-0.00394	1671.09	-0.00227		1671.09	-0.00993	1671.09	0.0035587	1671.09	0.00436755	1671.09	0.00385424	1671.09	0.00358729	1671.09	0.00290348	1671.09	0.00366714	1671.09	0.00393558	1671.09	0.00554719		1671.09	-0.00015006	1671.09	-0.00021598	1671.09	0.000544137	1671.09	0.000790834	1671.09	0.000902083	1671.09	0.000959694
1671.57	-0.01791	1671.57	-0.01548	1671.57	-0.01373	1671.57	-0.01152	1671.57	-0.00944	1671.57	-0.00779	1671.57	-0.00563	1671.57	-0.00403	1671.57	-0.00236		1671.57	-0.00993	1671.57	0.00358329	1671.57	0.00438368	1671.57	0.00389857	1671.57	0.003607	1671.57	0.00291355	1671.57	0.00368084	1671.57	0.00392578	1671.57	0.00553904		1671.57	-0.000136253	1671.57	-0.000225882	1671.57	0.000540156	1671.57	0.000775764	1671.57	0.000864167	1671.57	0.000934191
1672.05	-0.01793	1672.05	-0.01551	1672.05	-0.01378	1672.05	-0.01157	1672.05	-0.00951	1672.05	-0.00784	1672.05	-0.00572	1672.05	-0.00412	1672.05	-0.00244		1672.05	-0.00994	1672.05	0.00360181	1672.05	0.00439095	1672.05	0.00392849	1672.05	0.00361866	1672.05	0.00291665	1672.05	0.00368609	1672.05	0.00391422	1672.05	0.00553343		1672.05	-0.000124475	1672.05	-0.000233267	1672.05	0.000540056	1672.05	0.000761391	1672.05	0.000833391	1672.05	0.000913471
1672.53	-0.01795	1672.53	-0.01555	1672.53	-0.01384	1672.53	-0.01164	1672.53	-0.00958	1672.53	-0.00788	1672.53	-0.00579	1672.53	-0.00419	1672.53	-0.00251		1672.53	-0.00993	1672.53	0.00360817	1672.53	0.00438291	1672.53	0.00393444	1672.53	0.00361569	1672.53	0.00290962	1672.53	0.00367987	1672.53	0.00390061	1672.53	0.00552722		1672.53	-0.000116739	1672.53	-0.000238102	1672.53	0.000542776	1672.53	0.000748613	1672.53	0.000809656	1672.53	0.0008977
1673.02	-0.01797	1673.02	-0.0156	1673.02	-0.0139	1673.02	-0.0117	1673.02	-0.00963	1673.02	-0.00792	1673.02	-0.00585	1673.02	-0.00425	1673.02	-0.00256		1673.02	-0.00992	1673.02	0.00359891	1673.02	0.00435684	1673.02	0.00391298	1673.02	0.00359547	1673.02	0.0028915	1673.02	0.0036622	1673.02	0.00388362	1673.02	0.00551699		1673.02	-0.00011392	1673.02	-0.000240818	1673.02	0.000545862	1673.02	0.000738722	1673.02	0.000792693	1673.02	0.000886345
1673.5	-0.01799	1673.5	-0.01564	1673.5	-0.01396	1673.5	-0.01175	1673.5	-0.00967	1673.5	-0.00796	1673.5	-0.00591	1673.5	-0.00429	1673.5	-0.00259		1673.5	-0.0099	1673.5	0.00357395	1673.5	0.00431394	1673.5	0.00386671	1673.5	0.00355939	1673.5	0.00286419	1673.5	0.00363657	1673.5	0.0038622	1673.5	0.00550004		1673.5	-0.000115581	1673.5	-0.000243401	1673.5	0.000546625	1673.5	0.000732482	1673.5	0.000782469	1673.5	0.000879339
1673.98	-0.018	1673.98	-0.01568	1673.98	-0.01401	1673.98	-0.0118	1673.98	-0.00971	1673.98	-0.00799	1673.98	-0.00594	1673.98	-0.00432	1673.98	-0.0026		1673.98	-0.00989	1673.98	0.00353692	1673.98	0.00426063	1673.98	0.00380574	1673.98	0.00351386	1673.98	0.00283193	1673.98	0.00360934	1673.98	0.00383495	1673.98	0.00547434		1673.98	-0.000119803	1673.98	-0.000248037	1673.98	0.000542312	1673.98	0.000730524	1673.98	0.000779648	1673.98	0.00087675
1674.46	-0.018	1674.46	-0.01572	1674.46	-0.01405	1674.46	-0.01183	1674.46	-0.00975	1674.46	-0.00801	1674.46	-0.00598	1674.46	-0.00433	1674.46	-0.00261		1674.46	-0.00987	1674.46	0.00349546	1674.46	0.0042075	1674.46	0.00374684	1674.46	0.00346877	1674.46	0.00280085	1674.46	0.00358809	1674.46	0.00380152	1674.46	0.00544005		1674.46	-0.000123396	1674.46	-0.00025615	1674.46	0.000531232	1674.46	0.000732084	1674.46	0.000784593	1674.46	0.000878708
1674.94	-0.01799	1674.94	-0.01574	1674.94	-0.01407	1674.94	-0.01185	1674.94	-0.00979	1674.94	-0.00804	1674.94	-0.006	1674.94	-0.00436	1674.94	-0.00262		1674.94	-0.00986	1674.94	0.00345924	1674.94	0.00416672	1674.94	0.00370788	1674.94	0.00343547	1674.94	0.00277701	1674.94	0.00357907	1674.94	0.00376319	1674.94	0.00539982		1674.94	-0.000122953	1674.94	-0.000267574	1674.94	0.000514346	1674.94	0.000734938	1674.94	0.000796709	1674.94	0.000884718
1675.43	-0.01796	1675.43	-0.01575	1675.43	-0.01409	1675.43	-0.01186	1675.43	-0.00983	1675.43	-0.00806	1675.43	-0.00604	1675.43	-0.00439	1675.43	-0.00265		1675.43	-0.00985	1675.43	0.00343552	1675.43	0.00414624	1675.43	0.00369936	1675.43	0.00342081	1675.43	0.00276347	1675.43	0.00358355	1675.43	0.00372281	1675.43	0.00535872		1675.43	-0.000116812	1675.43	-0.000279727	1675.43	0.000495305	1675.43	0.000735801	1675.43	0.000813008	1675.43	0.000893184
1675.91	-0.01793	1675.91	-0.01576	1675.91	-0.0141	1675.91	-0.01187	1675.91	-0.00988	1675.91	-0.0081	1675.91	-0.00608	1675.91	-0.00445	1675.91	-0.0027		1675.91	-0.00985	1675.91	0.00342621	1675.91	0.00414631	1675.91	0.00371971	1675.91	0.00342392	1675.91	0.0027589	1675.91	0.00359694	1675.91	0.00368368	1675.91	0.00532173		1675.91	-0.000106143	1675.91	-0.000289098	1675.91	0.000479018	1675.91	0.000731984	1675.91	0.000829706	1675.91	0.00090185
1676.39	-0.0179	1676.39	-0.01578	1676.39	-0.01412	1676.39	-0.01189	1676.39	-0.00994	1676.39	-0.00814	1676.39	-0.00612	1676.39	-0.00451	1676.39	-0.00276		1676.39	-0.00985	1676.39	0.00342696	1676.39	0.00415959	1676.39	0.00375627	1676.39	0.00343721	1676.39	0.00275907	1676.39	0.00361178	1676.39	0.0036478	1676.39	0.00529134		1676.39	-9.39968e-05	1676.39	-0.000293137	1676.39	0.000468868	1676.39	0.000722824	1676.39	0.000843351	1676.39	0.000908458
1676.87	-0.01789	1676.87	-0.01581	1676.87	-0.01413	1676.87	-0.01193	1676.87	-0.00999	1676.87	-0.00818	1676.87	-0.00617	1676.87	-0.00457	1676.87	-0.00282		1676.87	-0.00986	1676.87	0.00343059	1676.87	0.00417595	1676.87	0.00379343	1676.87	0.00345093	1676.87	0.00275864	1676.87	0.0036207	1676.87	0.00361518	1676.87	0.00526715		1676.87	-8.36761e-05	1676.87	-0.000291548	1676.87	0.000464556	1676.87	0.000709349	1676.87	0.00085185	1676.87	0.00091138
1677.36	-0.01788	1677.36	-0.01584	1677.36	-0.01416	1677.36	-0.01197	1677.36	-0.01003	1677.36	-0.00822	1677.36	-0.00622	1677.36	-0.00464	1677.36	-0.00288		1677.36	-0.00986	1677.36	0.00343039	1677.36	0.00418582	1677.36	0.00381784	1677.36	0.00345641	1677.36	0.0027536	1677.36	0.00361919	1677.36	0.00358441	1677.36	0.00524686		1677.36	-7.73733e-05	1677.36	-0.000285422	1677.36	0.000463793	1677.36	0.00069332	1677.36	0.000854572	1677.36	0.000909786
1677.84	-0.01788	1677.84	-0.01588	1677.84	-0.01419	1677.84	-0.01202	1677.84	-0.01007	1677.84	-0.00826	1677.84	-0.00627	1677.84	-0.00469	1677.84	-0.00294		1677.84	-0.00986	1677.84	0.00342158	1677.84	0.00418351	1677.84	0.00382151	1677.84	0.00344853	1677.84	0.00274103	1677.84	0.00360543	1677.84	0.00355354	1677.84	0.00522698		1677.84	-7.60954e-05	1677.84	-0.000277045	1677.84	0.000462798	1677.84	0.000676295	1677.84	0.00085175	1677.84	0.000903411
1678.32	-0.01789	1678.32	-0.01592	1678.32	-0.01423	1678.32	-0.01207	1678.32	-0.01011	1678.32	-0.0083	1678.32	-0.00632	1678.32	-0.00474	1678.32	-0.00298		1678.32	-0.00985	1678.32	0.0034028	1678.32	0.00416615	1678.32	0.00380196	1678.32	0.00342522	1678.32	0.00272046	1678.32	0.00357987	1678.32	0.00352094	1678.32	0.00520481		1678.32	-7.98164e-05	1678.32	-0.000268667	1678.32	0.000457955	1678.32	0.000658973	1678.32	0.000843583	1678.32	0.000892155
1678.8	-0.01789	1678.8	-0.01596	1678.8	-0.01428	1678.8	-0.01212	1678.8	-0.01016	1678.8	-0.00834	1678.8	-0.00637	1678.8	-0.00478	1678.8	-0.00301		1678.8	-0.00983	1678.8	0.00337417	1678.8	0.00413443	1678.8	0.00376048	1678.8	0.00338745	1678.8	0.00269202	1678.8	0.00354382	1678.8	0.00348644	1678.8	0.00517893		1678.8	-8.78138e-05	1678.8	-0.000261879	1678.8	0.000446777	1678.8	0.000641319	1678.8	0.000831399	1678.8	0.000876716
1679.28	-0.0179	1679.28	-0.01601	1679.28	-0.01433	1679.28	-0.01217	1679.28	-0.0102	1679.28	-0.00838	1679.28	-0.00642	1679.28	-0.00481	1679.28	-0.00305		1679.28	-0.0098	1679.28	0.00333758	1679.28	0.00409105	1679.28	0.00370036	1679.28	0.00333733	1679.28	0.00265658	1679.28	0.003499	1679.28	0.00345087	1679.28	0.00515019		1679.28	-9.87429e-05	1679.28	-0.00025764	1679.28	0.000429232	1679.28	0.000622836	1679.28	0.000816627	1679.28	0.000858954
1679.77	-0.0179	1679.77	-0.01606	1679.77	-0.01439	1679.77	-0.01222	1679.77	-0.01024	1679.77	-0.00842	1679.77	-0.00647	1679.77	-0.00484	1679.77	-0.00308		1679.77	-0.00977	1679.77	0.00329478	1679.77	0.00403938	1679.77	0.00362454	1679.77	0.00327743	1679.77	0.00261491	1679.77	0.00344629	1679.77	0.00341643	1679.77	0.00512062		1679.77	-0.000111239	1679.77	-0.000255951	1679.77	0.000407408	1679.77	0.000602696	1679.77	0.000802286	1679.77	0.000841691
1680.25	-0.0179	1680.25	-0.01612	1680.25	-0.01445	1680.25	-0.01227	1680.25	-0.01028	1680.25	-0.00846	1680.25	-0.00652	1680.25	-0.00487	1680.25	-0.00311		1680.25	-0.00974	1680.25	0.00324563	1680.25	0.00398109	1680.25	0.0035333	1680.25	0.00320853	1680.25	0.00256728	1680.25	0.00338514	1680.25	0.00338521	1680.25	0.00509326		1680.25	-0.000124197	1680.25	-0.000255587	1680.25	0.00038542	1680.25	0.000580498	1680.25	0.00079173	1680.25	0.000828876
1680.73	-0.01791	1680.73	-0.01618	1680.73	-0.01452	1680.73	-0.01233	1680.73	-0.01032	1680.73	-0.00851	1680.73	-0.00656	1680.73	-0.0049	1680.73	-0.00316		1680.73	-0.0097	1680.73	0.00318771	1680.73	0.00391575	1680.73	0.00342301	1680.73	0.00312929	1680.73	0.00251279	1680.73	0.00331369	1680.73	0.00335863	1680.73	0.00506979		1680.73	-0.00013751	1680.73	-0.000255686	1680.73	0.000367446	1680.73	0.000557075	1680.73	0.00078788	1680.73	0.000823499
1681.21	-0.01793	1681.21	-0.01624	1681.21	-0.01459	1681.21	-0.01239	1681.21	-0.01035	1681.21	-0.00856	1681.21	-0.0066	1681.21	-0.00493	1681.21	-0.0032		1681.21	-0.00967	1681.21	0.00311616	1681.21	0.0038396	1681.21	0.00328738	1681.21	0.00303539	1681.21	0.0024498	1681.21	0.00322969	1681.21	0.00333643	1681.21	0.00505049		1681.21	-0.000151807	1681.21	-0.000255057	1681.21	0.000355906	1681.21	0.000533852	1681.21	0.000793025	1681.21	0.000828511
1681.69	-0.01795	1681.69	-0.01631	1681.69	-0.01466	1681.69	-0.01246	1681.69	-0.01037	1681.69	-0.00862	1681.69	-0.00663	1681.69	-0.00496	1681.69	-0.00325		1681.69	-0.00964	1681.69	0.00302605	1681.69	0.00374741	1681.69	0.00312018	1681.69	0.00292266	1681.69	0.0023767	1681.69	0.00313156	1681.69	0.00331646	1681.69	0.00503232		1681.69	-0.000168284	1681.69	-0.00025413	1681.69	0.000350534	1681.69	0.000513815	1681.69	0.00080783	1681.69	0.000845011
1682.18	-0.01798	1682.18	-0.01638	1682.18	-0.01472	1682.18	-0.01253	1682.18	-0.01038	1682.18	-0.00867	1682.18	-0.00665	1682.18	-0.00499	1682.18	-0.00329		1682.18	-0.0096	1682.18	0.0029148	1682.18	0.00363537	1682.18	0.00292116	1682.18	0.00278895	1682.18	0.00229295	1682.18	0.00302131	1682.18	0.00329569	1682.18	0.00501006		1682.18	-0.000187819	1682.18	-0.00025413	1682.18	0.000347748	1682.18	0.000500148	1682.18	0.000830503	1682.18	0.000872433
1682.66	-0.01802	1682.66	-0.01645	1682.66	-0.01479	1682.66	-0.01261	1682.66	-0.0104	1682.66	-0.00874	1682.66	-0.00667	1682.66	-0.00503	1682.66	-0.00334		1682.66	-0.00958	1682.66	0.00278698	1682.66	0.00350615	1682.66	0.00270305	1682.66	0.00264004	1682.66	0.00220229	1682.66	0.00290758	1682.66	0.00327052	1682.66	0.00497694		1682.66	-0.000209869	1682.66	-0.000257243	1682.66	0.000340984	1682.66	0.000496399	1682.66	0.00085507	1682.66	0.000905469
1683.14	-0.01805	1683.14	-0.01652	1683.14	-0.01486	1683.14	-0.01267	1683.14	-0.01042	1683.14	-0.00881	1683.14	-0.00668	1683.14	-0.00508	1683.14	-0.00339		1683.14	-0.00956	1683.14	0.00265931	1683.14	0.00337336	1683.14	0.00249942	1683.14	0.00249382	1683.14	0.00211479	1683.14	0.00280776	1683.14	0.00323834	1683.14	0.00492755		1683.14	-0.000230671	1683.14	-0.000265554	1683.14	0.00032142	1683.14	0.000503863	1683.14	0.00086908	1683.14	0.000932464
1683.62	-0.01806	1683.62	-0.01658	1683.62	-0.01491	1683.62	-0.01272	1683.62	-0.01046	1683.62	-0.00888	1683.62	-0.00671	1683.62	-0.00515	1683.62	-0.00344		1683.62	-0.00956	1683.62	0.00255994	1683.62	0.00326331	1683.62	0.00235944	1683.62	0.00238003	1683.62	0.00204534	1683.62	0.0027442	1683.62	0.00319995	1683.62	0.00486153		1683.62	-0.000242937	1683.62	-0.000279727	1683.62	0.00028309	1683.62	0.000519355	1683.62	0.000857029	1683.62	0.000935984
1684.11	-0.01805	1684.11	-0.01662	1684.11	-0.01496	1684.11	-0.01276	1684.11	-0.01053	1684.11	-0.00896	1684.11	-0.00676	1684.11	-0.00523	1684.11	-0.00351		1684.11	-0.00958	1684.11	0.00251528	1684.11	0.00320239	1684.11	0.00232367	1684.11	0.00232567	1684.11	0.00200775	1684.11	0.00273203	1684.11	0.00315956	1684.11	0.00478698		1684.11	-0.00023995	1684.11	-0.000296614	1684.11	0.00022905	1684.11	0.000533919	1684.11	0.000811647	1684.11	0.000904042
1684.59	-0.01802	1684.59	-0.01664	1684.59	-0.01499	1684.59	-0.01278	1684.59	-0.01061	1684.59	-0.00902	1684.59	-0.00684	1684.59	-0.00531	1684.59	-0.0036		1684.59	-0.00962	1684.59	0.00253138	1684.59	0.00320032	1684.59	0.00239429	1684.59	0.00233656	1684.59	0.00200369	1684.59	0.00276694	1684.59	0.00312305	1684.59	0.0047165		1684.59	-0.00022192	1684.59	-0.000311083	1684.59	0.000172033	1684.59	0.000537501	1684.59	0.000743899	1684.59	0.00084262
[truncated: 240 more rows]
[truncated: 24 more columns]

## Sheet: Figure 4
a																			b																			c
ocp		0		-0.1		-0.2		-0.3		-0.4		-0.5		-0.6		-0.7			ocp		0		-0.1		-0.2		-0.3		-0.4		-0.5		-0.6		-0.7			ocp		0		-0.1		-0.2		-0.3		-0.4
[truncated: 518 more rows]
[truncated: 24 more columns]

## Sheet: Figure S2
a			b			c			d
[truncated: 9 more rows]

## Sheet: Figure S4
degree	Intensity	degree	Intensity	degree	Intensity	degree	Intensity	degree	Intensity	degree	Intensity
[truncated: 1,501 more rows]

[truncated: 18 more sheets: Figure S5, Figure S8, Figure S9, Figure S10, Figure S11, Figure S12, Figure S13, Figure S14, Figure S15, Figure S17, Figure S18, Figure S19, Figure S20, Fiugre S23, Figure S24, Fiugre S25, Figure S26, Figure S27]
